# Supplementary material for: Mitochondrial protein import determines lifespan through metabolic reprogramming and de novo serine biosynthesis
Source: Nat Commun. 2022 Feb 3;13:651. doi: 10.1038/s41467-022-28272-1 (PMC8814026; doi:10.1038/s41467-022-28272-1)
Supplement: Supplementary file 6 — Source Data [file 41467_2022_28272_MOESM6_ESM.xlsx]

## Sheet: Figure 1
Figure 1c						Figure 1d								Figure 1e								Figure 1f								Figure 1h					Figure 1i					Figure 1j					Figure 1k
COX-4::GFP						MitoGREEN								TMRE								MitoROS								Survival proportions					Survival proportions					Survival proportions					Survival proportions
Control	gop-3(RNAi)	timm-22(RNAi)	timm-23(RNAi)	tomm-40(RNAi)		Control	timm-23(RNAi)	timm-22(RNAi)	tomm-40(RNAi)	gop-3(RNAi)				Control	timm-23(RNAi)	timm-22(RNAi)	tomm-40(RNAi)	gop-3(RNAi)				Control	tomm-40(RNAi)	timm-23(RNAi)	timm-22(RNAi)	gop-3(RNAi)			Days after hatching		Control	timm-23(RNAi)		Days after hatching		Control	tomm-40(RNAi)		Days after hatching		Control	timm-22(RNAi)		Days after hatching		Control	gop-3(RNAi)		Days after hatching
46.821	48.852	49.243	36.454	39.736		51.8	59.51	77.48	37.12	88.55				19.214	16.015	18.77	7.6	14.319				34.786	27.101	41.63	45.757	35.955				0	100	100			0	100	100			0	100	100			0	100	100
50.511	49.133	51.699	37.797	38.771		42.25	47.92	71.75	34.81	75.53				16.754	17.57	20.708	3.183	10.178				28.738	41.891	34.856	47.339	39.383				9		98.9362			9					9					11	98.9247	98.8764
52.588	53.713	53.711	39.338	39.588		62.43	36.83	109.2	50.46	63.17				24.251	12.326	21.382	7.242	11.01				56.784	41.446	48.649	48.512	31.934				13					13		99.0566			13		98.3871			12
54.725	56.838	54.595	40.756	41.632		53.37	57.13	63.84	27.89	89.95				21.276	18.301	19.772	5.041	17.923				51.858	41.233	23.039	42.701	34.042				15	93.2692	95.7447			15	93.2692	92.4528			15	93.2692	92.7419			14	96.7742	94.382
54.624	52.78	52.945	40.236	45.987		62.51	58.54	86.67	39.26	54.33				20.978	8.932	18.797	6.956	13.908				32.472	37.638	33.655	49.12	48.465				17	78.8461	88.2979			17	78.8461	85.8491			17	78.8461	83.0645			16	88.172	92.1348
61.297	58.445	49.543	42.837	42.739		100.53	37.95	59.65	35.17	66.87				23.013	20.911	18.939	5.333	19.842				31.108	53.487	29.839	51.228	40.4				19	65.3846	81.9149			19	65.3846	81.1321			19	65.3846	69.3548			18	73.1183	77.5281
61.157	48.115	48.584	42.745	49.962		67.37	59.31	72.55	24.27	69.98				20.015	20.933	13.064	5.123	14.487				25.891	24.535	30.975	30.581	43.554				21	56.7308	72.3404			21	56.7308	75.4717			21	56.7308	54.8387			19	70.9677	70.7865
59.557	51.357	58.089	38.738	48.845		63.32	41.2	67.45	25.85	61.68				25.972	12.823	13.121	7.545	11.171				19.208	25.241	47.173	24.426	30.368				23	46.1538	61.7021			23	46.1538	68.8679			23	46.1538	40.3226			21	62.3656	56.1798
58.749	51.678	50.67	35.924	44.183		83.58	64.17	65.31	36.15	73.94				20.344	12.403	23.255	7.327	14.584				50.146	38.636	14.769	46.299	37.835				24	35.5769	52.1277			24	35.5769	57.5472			24	35.5769	26.6129			23	49.4624	38.2022
65.393	53.102	53.895	41.783	41.527		77.45	57.9	79.04	44.31	60.54				22.184	17.447	15.093	5.374	11.242				37.574	33.683	20.845	33.708	53.811				27	12.5	32.9787			27	12.5	38.6792			27	12.5	12.0968			25	33.3333	23.5955
62.899	47.543	57.168	44.878	36.294		67.18	39.61	74.57	85.42	59.15				20.683	12.123	16.317	5.77	11.162				46.638	29.814	26.545	43.95	48.365				28	2.88462	28.7234			28	2.88462	33.0189			28	2.88462	8.87097			27	18.2796	14.6067
52.816	54.924	50.429	43.416	39.213		72.17	33.83	43.12	34.77	60.37				17.762	14.671	16.503	5.551	15.678				35.201	33.945	20.65	43.613	33.73				30	0	13.8298			30	0	4.71698			30	0	0			29	10.7527	11.236
64.711	55.389	55.646	45.706	39.464		50.83	35.22	60.72	47.67	49.4				18.05	11.656	14.889	7.754	12.21				26.882	28.756	33.056	58.32	55.581				33		4.25532			33		0			33					31	6.45161	2.24719
74.664	52.312	57.316	44.616	48.049		61.2	62.13	78.02	36.75	66.74				22.98	19.818	21.371	2.932	14.037				44.251	40.193	24.157	55.006	43.955				36		0			36					36					33	2.15054	0
64.311	55.086	57.394	40.109	50.196		38.98	29.99	69.76	33.05	56.39				17.743	18.977	15.854	6.529	14.277				35.866	35.323	18.168	16.744	34.587																			35	0
63.242	57.168	58.681	38.865	48.699		59.24	39.12	59.07	26.38	50.71				21.864	15.655	16.043	9.384	15.415				38.018	38.047	27.429	45.56	32.057			Log-rank (Mantel-Cox) Test					Log-rank (Mantel-Cox) Test					Log-rank (Mantel-Cox) Test						37
67.986	59.233	55.906	44.613	42.525		61.6	42.55	75.17	51.17	53.9				20.802		19.955	5.56	12.182				40.67	24.937	55.082	30.844	41.488			P value	< 0,0001				P value	<0,0001				P value	0.9668					39
61.832	49.469	50.311	43.402	42.622		61.83	66.13	72.1	66.51	66.54				17.989		24.25	8.545	12.019				35.485	20.117	32.194	25.388	28.788			P value summary	****				P value summary	****				P value summary	ns
60.666	59.097	50.07	47.42	43.848		54.91	51.38	57.42	69.25	63.21				18.193		14.735	9.381	13.412				46.933	31.836	23.974	82.022	29.539																		Log-rank (Mantel-Cox) test					Log-rank (Mantel-Cox) test
60.215	48.256	55.72	43.349	46.392		55.19	56.22	70.43	14.01	62.59				15.314		13.777	11.502	12.161				53.743	43.488	38.848	53.041	34.176																		P value	0.2259				P value
60.272	59.365	50.36	35.174	53.294			68.37	65.35	51.84	58.62				20.92		14.99		19.368				40.534	24.093	18.715	16.011	34.142																		P value summary	ns				P value summary
67.265	49.496	58.264	36.861	42.952					45.25	60.13												46.609	25.39	21.52	47.911	32.757
52.803	52.495	61.048	42.16	43.899						55.62												48.429	22.518	32.435	64.563	39.065
57.33	59.85	56.91	42.837											Unpaired t test	Cnt vs.timm-23		Unpaired t test	Cnt vs.tomm-40				40.795	45.755	22.242	43.325	41.424
56.412	54.787	47.832	37.36											P value	<0,0001		P value	<0,0001				51.968	22.886	18.755	41.344	35.328
60.455	56.024	52.578	35.556			Unpaired t test	Cnt vs.timm-23		Unpaired t test	Cnt vs.tomm-40				P value summary	****		P value summary	****				48.963	21.182	26.101	34.512	52.533
60.412	53.041	58.756	41.761			P value	0.0035		P value	<0,0001				Significantly different (P < 0.05)?	Yes		Significantly different (P < 0.05)?	Yes				41.895	26.855	29.474	35.249	32.462
59.022	56.072	58.018	37.438			P value summary	**		P value summary	****				One- or two-tailed P value?	Two-tailed		One- or two-tailed P value?	Two-tailed				56.582	25.635	20.22	44.108	31.901
61.024	49.806	55.124	38.124			Significantly different (P < 0.05)?	Yes		Significantly different (P < 0.05)?	Yes				t, df	t=4,491, df=35		t, df	t=18,34, df=39				34.846	40.251	13.852	51.434	26.124
52.755	53.894	59.384	38.861			One- or two-tailed P value?	Two-tailed		One- or two-tailed P value?	Two-tailed												19.996	24.718	21.171	50.781	48.18
59.307	52.442	53.613	44.441			t, df	t=3,109, df=39		t, df	t=4,385, df=40												32.148	26.141	21.831	92.343	38.794
55.354	58.501	54.089	43.624																			31.555	29.459	23.531	34.936	24.956
59.573	49.294	59.094	49.876											Unpaired t test	Cnt vs.timm-22		Unpaired t test	Cnt vs.gop-3				29.721	29.556	16.737	42.266	42.363
59.15	46.402	64.565	47.526											P value	0.002		P value	<0,0001				22.517	29.189		34.301	22.263
56.124	48.92	57.596	41.784			Unpaired t test	Cnt vs.timm-22		Unpaired t test	Cnt vs.gop3				P value summary	**		P value summary	****				30.982	23.097		62.722	29.602
56.525	56.598	54.016	42.843			P value	0.0631		P value	0.7013				Significantly different (P < 0.05)?	Yes		Significantly different (P < 0.05)?	Yes				33.21	20.726		59.358	43.036
60.314	48.239	56.891	43.423			P value summary	ns		P value summary	ns				One- or two-tailed P value?	Two-tailed		One- or two-tailed P value?	Two-tailed				22.255	23.807			33.304
59.574	51.763	50.996				Significantly different (P < 0.05)?	No		Significantly different (P < 0.05)?	No				t, df	t=3,313, df=39		t, df	t=7,890, df=40				56.776	18.859			44.521
56.127	58.073	48.496				One- or two-tailed P value?	Two-tailed		One- or two-tailed P value?	Two-tailed												40.907	36.408			37.537
59.256	52.512	53.342				t, df	t=1,913, df=39		t, df	t=0,3863, df=41												18.45	46.444			44.576
58.598	54.094	53.344																				26.235	27.494			22.945
53.384	51.399	55.105																					31.205
57.916	51.559	53.947																					31.057
66.339	45.838	56.652																					22.568
61.906	56.951	53.323
62.222	49.518	53.615
52.711	48.663	55.494																				Unpaired t test	Control vs. tomm-40	Control vs. timm-23	Control vs. gop-3	Control vs. timm-22
54.925	49.925	52.558																				P value	0.002	<0,0001	0.8926	0.0154
54.737	47.584	56.381																				P value summary	**	****	ns	*
51.043	45.882	53.755																				Significantly different (P < 0.05)?	Yes	Yes	No	Yes
57.105	47.806	57.77																				One- or two-tailed P value?	Two-tailed	Two-tailed	Two-tailed	Two-tailed
46.947	48.177	57.552																				t, df	t=3,195, df=83	t=4,124, df=72	t=0,1355, df=80	t=2,479, df=75
45.823	47.83	60.97
49.221	43.257
52.601	46.208
57.034	46.886
48.071	45.271
51.774
54.764
56.671
58.463
57.316
55.104
55.301
54.941
57.606
57.041
54.524
55.492
56.918
																		Figure 1m							Figure 1n						Figure 1o
																		COX-4::GFP							TMRE						Mitotracker Green
Dunnett's multiple comparisons test	Mean Diff,	95,00% CI of diff,	Significant?	Summary														Control			5uM DECA	10uM DECA	20uM DECA		Control	5uM DECA	10uM DECA		20uM DECA		Control	5uM DECA	10uM DECA	20uM DECA
Control vs. gop-3(RNAi)	5.615	3,691 to 7,539	Yes	****														33.93			31.204	41.064	39.959		11.547	16.461	14.341		13.943		14.308	16.804	13.463	13.943
Control vs. timm-22(RNAi)	2.716	0,7521 to 4,679	Yes	**														38.287			29.809	37.308	37.539		11.384	28.39	23.882		11.019		13.562	15.959	14.426	11.019
Control vs. timm-23(RNAi)	16.07	13,88 to 18,26	Yes	****														38.626			28.769	39.379	39.174		12.451	29.353	16.048		14.52		15.522	13.225	11.901	14.52
Control vs. tomm-40(RNAi)	13.56	10,97 to 16,15	Yes	****														36.517			38.235	32.808	36.26		17.288	23.752	16.057		10.719		16.244	15.247	14.008	10.719
																		38.056			36.472	38.927	26.582		16.151	23.596	15.311		12.214		14.447	14.182	15.169	12.214
																		36.238			41.05	36.48	31.213		15.346	6.665	18.009		12.31		17.583	14.47	17.932	12.31
																		38.02			38.487	35.533	33.286		10.8	20.641	18.297		16.223		15.733	15.089	13.463	16.223
																		38.63			37.099	40.539	36.439		11.112	16.32	13.718		13.518		15.295	14.93	14.942	13.518
																		38.218			40.85	35.079	31.191		14.081	23.12	17.797		13.122		14.557	14.708	14.426	13.122
																		32.869			40.067	37.129	32.515		11.52	18.962	7.086		10.894		16.843	14.292	11.901	10.894
																		36.455			41.25	37.898	34.328		16.201	17.698	10.834		12.626		16.845	14.601	14.008	12.626
																		34.663			41.831	37.405	35.503		13.521	22.855	13.622		10.222		16.953	14.841	12.206	10.222
																		40.999			43.76	35.574	34.912		19.107	22.311	17.523		10.429		18.213	15.467	13.246	10.429
																		34.902			40.667	37.038	33.053		18.061	17.806	19.154		15.512		16.425	14.239	12.206	15.512
																		44.286			36.749	35.945	34.331		11.522	18.229	16.547		14.435		18.309	13.24	13.246	14.435
																		42.147			40.424	42.109	24.95		13.74	22.302	16.588		15.373		18.923	14.823	14.346	15.373
																		40.54			46.983	36.51	34.647		14.824	18.488	13.021		12.28		16.464	14.58	16.64	12.28
																		41.226			37.686	34.365	37.94		17.472	21.641	18.39		11.965		16.903	12.975	14.524	11.965
Figure 1g																		36.404			41.329	34.2	35.923		20.584	21.956	19.774		9.003		14.988	13.326	14.027	9.003
																		44.965			39.859	34.255	35.336		12.947	24.253	15.096		11.874		16.005	13.634	16.704	11.874
																		41.711			42.456	33.686	40.877		16.82	28.416	20.866		10.605		18.431	13.961	14.346	10.605
																					43.374	32.236	32.473		13.696	27.202	11.532		10.306		18.249	13.168	16.64	10.306
																					39.98	32.075	36.472		14.713	27.699	17.902		12.07		14.733	13.741	14.524	12.07
																					37.192	36.575	35.853		13.848	24.467	16.515		9.46		13.12	13.318	14.027	9.46
																					40.422	29.69	35.204		11.727	22.515	17.914		11.8		16.461	13.402	16.807	11.8
																					41.782	33.359	34.799		10.986	19.465	15.491		11.037		18.777	13.017	15.441	11.037
																						36.513	35.421		11.931	18.268	15.431		14.074		18.865	14.109	15.666	14.074
																						33.758	32.262		13.063	19.153	18.084		11.915		16.943	12.131	17.361	11.915
																						33.468	35.062		12.663	18.355	16.1		12.687		16.353	17.319	17.137	12.687
																						30.366	38.276		16.359	24.354	17.878		13.053		14.607	14.494	15.661	13.053
																							41.914		12.77		15.151		15.866		17.041	13.429	15.779	15.866
																									16.419		14.551		12.642		15.813	15.273	18.296	12.642
																									14.055		15.863		13.625		16.015	17.667	15.441	13.625
																									15.484		15.109		17.034			13.768	15.666	17.034
																		Unpaired t test	5μΜ DECA	10μΜ DECA	20μΜ DECA				17.501		19.611		13.522			14.95	17.361	13.522
																		P value	0.5415	0.0031	0.0008				18.307		15.245		13.058			15.744	17.137	13.058
																		P value summary	ns	**	****				14.138		14.024		11.951			14.92	15.661	11.951
																		Significantly different (P < 0.05)?	No	Yes	Yes				13.446		16.95					14.818	18.024
																		One- or two-tailed P value?	Two-tailed	Two-tailed	Two-tailed				19.818		24.862					11.034	17.107
																		t, df	t=0,6153, df=45	t=3.116,df=49	t=3.573,df=50				16.752		19.03					13.997	15.782
																									15.601		16.97					13.829	16.141
																									10.472		18.06					14.429	16.984
																																14.458	18.492
																																11.939	16.141
																									Unpaired t test	5μΜ DECA	10μΜ DECA	20μΜ DECA				14.179	16.984
																									P value	<0,0001	0.001	<0,0001				13.141	15.721
																									P value summary	****	***	****				12.882	16.078
																									Significantly different (P < 0.05)?	Yes	Yes	Yes				13.428	16.188
																									One- or two-tailed P value?	Two-tailed	Two-tailed	Two-tailed				12.041	18.672
																									t, df	t=7,522, df=72	t=3,420, df=84	t=5,541, df=85				12.889	16.683
																																12.75	15.721
																																14.457	16.078
																																15.654	16.188
																																14.255	18.672
																																12.713	16.683
																																12.591	14.944
																																13.064	14.944
																																12.626	15.818
																																12.755	14.283
																																12.791	15.818
																																12.445	14.283
																																12.725	16.282
																																12.291	16.282
																																11.5	16.929
																																13.617	16.929
																																13.329	16.589
																																13.856	16.589
																																12.68
																																11.207
																																12.852
																															Unpaired t test	5μΜ DECA	10μΜ DECA	20μΜ DECA
																															P value	<0,0001	0.0386	<0,0001
																															P value summary	****	*	****
																															Significantly different (P < 0.05)?	Yes	Yes	Yes
																															One- or two-tailed P value?	Two-tailed	Two-tailed	Two-tailed
																															t, df	t=8,554, df=101	t=2,097, df=98	t=8,908, df=68
[truncated: 5 more columns]

## Sheet: Figure 2
	Figure 2a			Figure 2b				Figure 2c				Figure 2d						Figure 2e					Figure 2f						Figure 2g						Figure 2h
	Survival proportions			Survival proportions				Survival proportions										Survival proportions					Survival proportions						Survival proportions						Survival proportions
Days after hatching	daf-2(e1370) Control	daf-2(e1370) Tim23 RNAi		Days after hatching	daf-16	daf-16;timm-23 RNAi		Days after hatching	eat-2	eat-2;timm-23 RNAi		Control	timm-23(RNAi)	timm-22(RNAi)	tomm-40(RNAi)	gop-3(RNAi)		Days after hatching	skn-1(zn67)	skn-1(zn67);timm-23(RNAi)			Days after hatching	Control	timm-23(RNAi)	aak-2(ok524)	aak-2(ok524);timm-23(RNAi)		Days after hatching	Control	timm-23(RNAi)	cco-1(RNAi)	cco-1;timm23(RNAi)		Days after hatching	Control	timm-23(RNAi)	atp-3(RNAi)	timm-23;atp-3(RNAi)
0	100	100		0	100	100		0	100	100		12.564	11.056	9.081	10.363	18.46		0	100	100			0	100	100	100	100		0	100	100	100	100		0	100	100	100	100
9				6	100	100		10		98.8372		10.608	6.113	13.037	10.626	20.674		12	93.1034	98.7342			7	99.3197			99.0991		10	98.6395					12	99.0385
12				8	100	100		12	98.7342	97.6744		8.876	8.726	14.755	10.606	14.686		14	82.7586				9	97.9592	94.1559	97.2973			11	93.1973	99.1667				14	91.3462	94.2857	96	95.7746
14				10	99.1525			14	94.9367			15.161	7.381	11.454	9.902	14.982		15	75.8621	94.9367			11	91.8367	85.7143	92.7928	97.2973		13	72.7891	90	80.8917	98.3607		16	79.8077	91.4286
15				11	98.3051	99.2647		16	92.4051	96.5116		12.301	12.941	14.233	8.299	16.171		17	62.069	82.2785			12	84.3537	83.1169	81.982	95.4955		15	59.1837	79.1667	72.6115	96.7213		17	65.3846	85.7143	92	94.3662
17				12	98.3051	97.7831		18	78.481	95.3488		10.794	9.921	11.578	13.044	18.061		19	36.2069	59.4937			15	61.2245	68.8312	53.1531	91.8919		17	53.7415	77.5	67.5159	91.8033		19	50.9615	80	80	91.5493
20		99.2908		14	89.6818	91.0135		20	62.0253	90.6977		12.769	5.328	15.19	13.926	13.196		20	20.6897	49.3671			16	54.4218	62.3377	38.7387	89.1892		19	19.0476	56.6667	50.9554	75.4098		21	36.5385	61.4286	68	83.0986
21	96.6667	97.8723		17	80.9749	89.5092		21	55.6962	88.3721		11.813	6.265	17.677	10.815	15.005		21	15.5172	41.7722			18	40.8163	50.6493	21.6216	81.982		21	6.80272	35.8333	40.7643	60.6557		23	24.0385	42.8571	62	73.2394
23	90	95.7447		18	75.7507	85.7164		24	31.6456	68.6047		13.301	7.877	13.596	11.415	16.692		22	8.62069	29.1139			20	24.4898	37.6623	13.5135	67.5676		23	1.36054	13.3333	31.8471	52.459		25	16.3462	32.8571	52	66.1972
24				20	46.147	77.3723		25	20.2532	58.1395		12.493	6.573	11.04	12.166	12.806		23	6.89655	26.5823			22	14.2857	25.974	1.8018	54.054		25	0	7.5	22.9299	47.541		27	5.76923	27.1429	40	61.9718
27	75	95.0355		22	22.6381	68.2697		27	12.6582	47.6744		10.611	7.367	15.232	10.966	24.389		25	1.72414	21.519			24	5.44218	16.2338	0.900901	36.9369		27		3.33333	8.28025	40.9836		29		21.4286
29	71.6667	93.617		25	0.870697	56.8914		28	11.3924	37.2093		14.358	6.584	15.008	10.243	17.101		26	0	13.924			26	2.04082	7.79221		25.2252		29		2.5		26.2295		30	0	10	22	47.8873
31	65	88.6525		27		47.7888		31	5.06329	25.5814		12.363	7.14	18.539	13.287	14.192		27		10.1266			29	0.680272	1.2987	0	12.6126		30			0			32		0	8	33.8028
34	60	84.3972		29	0	32.6178		32		18.6046		12.083	8.915	12.133	5.79	18.451		28		6.32911			31	0	0		0		31		0		19.6721		34			0	11.2676
35	55	80.1418		31		21.2395		34	2.53165	10.4651		10.316	9.592	10.776	12.673	16.394		29		5.06329									33				8.19672		36				5.6338
38	50	73.7589		32		10.6197		35		6.97674		13.597	7.375	12.761	9.859	16.618		30		3.79747									35				0		38				0
41	40	60.2837		34		5.30987		38	1.26582	3.48837		9.737	10.956	14.028	11.071	13.107		33		0
42	36.6667	56.0284		36		3.03421		39	0	1.16279		11.043	12.487	10.675	7.321	12.656							Cnt vs. timm-23						Cnt vs. timm-23						atp-3;timm-23 vs. timm-23
45	30	40.4255		39		1.5171		46		0		13.7	12.682	9.991	8.827	15.426							Log-rank (Mantel-Cox) Test						Log-rank (Mantel-Cox) Test						Log-rank (Mantel-Cox) Test
48	18.3333	27.6596		42		0						8.251	6.292	13.159	7.591	15.344		Log-rank (Mantel-Cox) Test					P value	0.0073					P value	<0,0001					P value	<0,0001
51	5	19.8582										10.156	11.263	16.279	9.022	15.933		P value	<0,0001				P value summary	**					P value summary	****					P value summary	****
52	3.33333	12.766										11.506	17.39	13.679	8.771	18.12		P value summary	****				Cnt vs. aak-2						Cnt vs. cco-1						Cnt vs. timm-23
55	0	7.80142										10.695	6.122	11.502	7.647	15.464							Log-rank (Mantel-Cox) Test						Log-rank (Mantel-Cox) Test						Log-rank (Mantel-Cox) Test
56		5.67376										11.722	14.28	10.735	8.878	11.746							P value	0.0013					P value	<0,0001					P value	<0,0001
58		2.83688		Log-rank (Mantel-Cox) Test				Log-rank (Mantel-Cox) Test				15.745	7.699	14.148		12.465							P value summary	**					P value summary	****					P value summary	****
59		1.41844		P value	0.0006			P value	<0,0001			14.855	15.886	15.93		13.278							timm-23 vs. aak-2
62		0.70922		P value summary	***			P value summary	****			8.319	17.1	11.482		13.43							Log-rank (Mantel-Cox) Test						Log-rank (Mantel-Cox) Test						Cnt vs. atp-3
66		0										13.628	11.823	14.42		18.076							P value	<0,0001					P value	<0,0001					Log-rank (Mantel-Cox) Test
												12.532		11.568									P value summary	****					P value summary	****					P value	<0,0001
												7.559		15.35									timm-23 vs. aak-2;timm-23						cco-1;timm-23 vs. cco-1						P value summary	****
												12.009		10.937									Log-rank (Mantel-Cox) Test						Log-rank (Mantel-Cox) Test						Cnt vs. atp-3
Log-rank (Mantel-Cox) Test												10.281											P value	<0,0001					P value	<0,0001					Log-rank (Mantel-Cox) Test
P value	0.0006											14.4											P value summary	****					P value summary	****					P value	<0,0001
P value summary	***											11.813																	cco-1;timm-23 vs. timm-23						P value summary	****
												9.322																	Log-rank (Mantel-Cox) Test
												14.777																	P value	<0,0001					atp-3;timm-23vs. atp-3
												9.852																	P value summary	****					Log-rank (Mantel-Cox) Test
																																			P value	0.0003
																																			P value summary	***
												Dunnett's multiple comparisons test	Mean Diff,	95,00% CI of diff,	Significant?	Summary	Adjusted P Value
												Control vs. timm-23(RNAi)	2027	424,3 to 3629	Yes	**	0.0077
												Control vs. timm-22(RNAi)	-1444	-3001 to 113,9	No	ns	0.0783
												Control vs. tomm-40(RNAi)	1652	-24,66 to 3328	No	ns	0.0548
												Control vs. gop-3(RNAi)	-4037	-5640 to -2435	Yes	****	<0,0001

## Sheet: Figure 3
Figure 3a							Figure 3b							Figure 3c							Figure 3d
phsp-60GFP							phsp-6GFP							phsp-60GFP							phsp-6GFP
Control	timm-23(RNAi)	timm-22(RNAi)	tomm-40(RNAi)	gop-3(RNAi)			Control	timm-23(RNAi)	tomm-40(RNAi)	timm-22(RNAi)	gop-3 (RNAi)			Control	tomm-40(RNAi)	atfs-1(RNAi)	atfs-1;tomm-40(RNAi)	dve-1(RNAi)	dve-1;tomm-40(RNAi)		Control	tomm-40(RNAi)	atfs-1(RNAi)	atfs-1;tomm-40(RNAi)	dve-1(RNAi)	dve-1;tomm-40(RNAi)
3.333	6.467	4.039	14.981	5.139			11.654	50.458	40.936	64.594	26.775			25.402	54.378	28.768	34.105	38.943	25.711		28.533	131.382	19.829	26.032	34.57	40.458
4.022	14.375	4.043	11.409	3.688			19.325	40.228	31.189	24.583	53.449			24.845	50.207	21.767	24.476	36.876	31.078		25.058	127.694	17.472	20.608	32.757	38.508
3	11.411	4.043	7.181	4.313			15.113	62.457	41.246	34.157	20.421			29.564	64.556	26.209	28.654	38.443	26.866		24.246	122.809	17.206	18.463	33.683	45.774
3.877	9.114	3.68	7.593	3.59			13.843	57.39	54.621	38.892	19.567			29.167	63.48	24.883	23.275	30.195	24.749		26.284	115.881	18.75	21.617	29.478	35.894
2.897	11.068	4.72	10.661	3.817			19.959	77.149	47.503	70.865	33.84			27.706	51.772	23.408	38.379	30.683	24.484		25.67	128.561	19.678	25.662	35.001	31.87
4.868	9.901	4.143	15.006	4.588			18.512	63.125	71.153	36.58	24.028			25.742	51.343	23.903	30.592	30.197	25.065		21.152	97.689	20.17	41.711	29.99	33.8
4.291	7.751	3.736	7.875	3.721			18.17	59.236	51.73	41.987	22.122			29.641	49.414	24.195	24.661	33.432	26.435		18.768	147.713	18.8	23.473	33.373	35.756
3.912	13.83	4.265	5.274	4.48			12.1	85.212	43.348	27.651	29.261			35.387	88.392	24.247	23.503	32.314	26.237		34.664	122.977	28.571	27.075	29.059	54.817
3.558	8.511	4.993	9.118	3.512			12.984	65.102	80.247	43.069	19.775			37.247	62.129	20.334	24.805	30.211	33.651		45.873	86.765	18.139	23.021	29.576	43.333
3.977	6.518	4.522	13.001	5.108			15.091	46.077	47.537	43.641	26.785			32.9	50.575	25.773	23.05	33.006	22.589		31.828	132.897	28.119	20.495	27.765	41.194
3.55	8.868	3.534	10.761	4.165			21.394	62.766	62.586	36.853	32.476			51.513	62.787	22.486	24.987	42.409	22.87		46.323	117.028	18.57	23.548	32.589	30.206
3.132	8.635	4.62	7.512	5.128			17.947	70.726	57.074	46.541	22.042			38.97	48.808	20.756	23.794	28.702	24.877		31.079	84.006	16.764	21.99	29.516	43.072
3.845	8.535	3.906	7.343	3.644			12.998	72.691	63.552	36.929	35.45			37.617	62.597	18.932	23.147	25.554	25.243		22.3	98.482	28.795	22.041	35.203	28.249
3.07	10.678	4.395	10.042	4.398			10.039	38.606	42.737	24.106	22.498			32.964	70.727	22.429	21.387	31.539	26.77		40.142	113.165	21.315	21.536	28.287	26.217
3.373	10.839	4.185	9.669	4.131			17.645	36.826	47.737	54.997	20.025			33.463	56.296	23.46	26.373	22.635	36.384		29.773	124.489	17.471	18.09	43.662	29.948
4.089	8.134	3.817	9.739	4.453			9.323	64.076	53.409	44.115	25.259			27.173	62.926	19.05	26.1	35.063	25.687		29.368	108.117	14.829	24.483	30.391	43.59
3.456	8.285	3.678	10.903	5.543			18.47	47.86	28.845	36.548	20.197			28.929	44.989	21.715	29.627	29.249	33.326		23.562	107.512	14.527	19.956	33.303	56.872
4.637	13.756	3.382	12.311	5.873			9.502	81.302	48.699	39.702	20.414			29.224	83.92	22.211	22.994	31.589	24.986		42.362	99.14	17.746	24.972	28.466	24.959
4.009	12.645	3.957	9.287	4.248			13.592	52.773	89.806	47.22	20.5			22.246	39.459	27.91	31.388	25.787	24.267		23.008	149.254	20.757	18.866	29.31	32.173
3.295	12.239	4.256	10.45	3.552			21.808	44.601	45.968	50.04	21.715			20.859	34.316	21.613	25.676	31.022	34.556		22.038	115.596	21.569	23.824	27.028	31.928
3.093	18.096	4.869	8.452	3.33			14.841	80.766	53.274	66.453	20.352			26.015	36.64	24.145	27.77	27.386	31.504		21.165	134.513	23.801	24.316	33.365	56.945
3.967	13.642	4.2	17.908	3.504			16.947	88.836	69.841	30.034				19.755	54.764	22.542	34.52	27.881	29.352		22.399	124.832	23.092	20.004	29.845	32.708
3.949	12.715	3.766	5.773	3.405			21.477	37.244	26.524	51.574				23.046	36.405	29.132	28.718	31.344			30.789	119.828	19.184	21.766	31.558	41.659
3.708	6.98	5.346	9.052	4.015			14.188	52.208	77.569	46.788				26.874	34.209	26.997	21.96	29.997			18.318			22.796		58.221
3.305	12.08	4.424	8.05	4.14			17.898	59.983	53.756	43.603				22.493	40.98		30.168	34.822			21.579			24.415		35.191
3.972	9.591	6.121	11.573	3.83			19.204	59.224	65.448	33.114				25.263	44.75		22.894				37.535			19.929		37.106
		5.62	8.342				14.88	65.802	60.523	23.827							19.762							17.039		38.688
		4.676	5.504				17.091	30.327	30.363	29.827																35.502
		3.594					19.209	36.227	60.293	29.38
		2.874						65.467	72.476	46.391				Tukey's multiple comparisons test	Mean Diff,	95,00% CI of diff,	Significant?	Summary	Adjusted P Value		Tukey's multiple comparisons test	Mean Diff,	95,00% CI of diff,	Significant?	Summary	Adjusted P Value
		3.538						86.227	60.204	35.678				Control vs. tomm-40(RNAi|)	-24493	-30309 to -18677	Yes	****	<0,0001		Control vs. tomm-40(RNAi)	-89.23	-96,62 to -81,84	Yes	****	<0,0001
		3.126						59.816	27.41	21.201				Control vs. atfs-1(RNAi)	5765	-170,2 to 11701	No	ns	0.0623		Control vs. atfs-1(RNAi)	8.384	0,9937 to 15,77	Yes	*	0.0163
		3.942						41.179	52.947					Control vs. atfs-1;tomm-40(RNAi)	2838	-2924 to 8600	No	ns	0.7132		Control vs. atfs-1/tomm-40(RNAi)	5.729	-1,365 to 12,82	No	ns	0.1879
		3.108							52.784					Control vs. dve-1(RNAi)	-2186	-8060 to 3687	No	ns	0.8905		Control vs. dve-1(RNAi)	-3.034	-10,42 to 4,356	No	ns	0.843
		4.573												Control vs. dve-1;tomm-40(RNAi)	1808	-4266 to 7882	No	ns	0.9553		Control vs. dve-1tomm-40(RNAi)	-10.13	-17,16 to -3,097	Yes	***	0.0008
		5.452																			atfs-1(RNAi) vs. atfs-1;tomm-40(RNAi)	-2.655	-9,981 to 4,671	No	ns	0.9012
																					dve-1(RNAi) vs. dve-1;tomm-40(RNAi)	-7.095	-14,36 to 0,1709	No	ns	0.0599
Cnt vs. timm-23			Cnt vs. timm-22				Dunnett's multiple comparisons test	Mean Diff,	95,00% CI of diff,	Significant?	Summary	Adjusted P Value
Unpaired t test			Unpaired t test				Control vs. timm-23(RNAi)	-42.81	-50,62 to -34,99	Yes	****	<0,0001
P value	<0,0001		P value	0.0034			Control vs. tomm-40(RNAi)	-37.29	-45,06 to -29,53	Yes	****	<0,0001
P value summary	****		P value summary	**			Control vs. timm-22(RNAi)	-24.61	-32,49 to -16,74	Yes	****	<0,0001
Significantly different (P < 0.05)?	Yes		Significantly different (P < 0.05)?	Yes			Control vs. gop-3 (RNAi)	-9.528	-18,33 to -0,7259	Yes	*	0.0294
One- or two-tailed P value?	Two-tailed		One- or two-tailed P value?	Two-tailed
t, df	t=12,18, df=50		t, df	t=3,047, df=60
Cnt vs. tomm-40
Unpaired t test			Cnt vs. gop-3
P value	<0,0001		Unpaired t test
P value summary	****		P value	0.0038
Significantly different (P < 0.05)?	Yes		P value summary	**
One- or two-tailed P value?	Two-tailed		Significantly different (P < 0.05)?	Yes
t, df	t=10,41, df=52		One- or two-tailed P value?	Two-tailed
			t, df	t=3,035, df=50
Figure 3e							Figure 3f							Figure 3g
Survival proportions							Survival proportions							Survival proportions
Days	Control	tomm-40(RNAi)	atfs-1(RNAi)	atfs1(RNAi);tomm-40(RNAi)			Days	Control	tomm-40(RNAi)	dve-1(RNAi)	dve-1(RNAi;tomm-40(RNAi)			DAYS	Control	tomm-40(RNAi)	tomm-40(RNAi)(1/2)	hsp-60(RNAi)	hsp-60(RNAi)(1/2)	tomm-40;hsp-60(RNAi)
0	100	100	100	100			0	100	100	100	100			0	100	100	100	100	100	100
12	98.5507	98.5915	98.2456	93.1034			12	98.5507	98.5915	93.3962	90.5263			9				99.3007	99.2701
15	92.7536	94.3662	96.4912	88.5057			15	92.7536	94.3662	61.3208	67.3684			12		99.0741		91.6084
18	66.6667	80.2817	73.6842	71.2644			18	66.6667	80.2817	10.3774	40			15	91.4894	94.4008	90.9722	53.1469	66.4234	99.2754
21	37.6812	53.5211	47.3684	35.6322			21	37.6812	53.5211	1.88679	22.1053			17	85.1064	90.6621	87.5	23.0769	25.5474	84.7826
24	18.8406		14.0351	6.89655			22			0				19	69.1489	85.9401	80.5556	4.8951	10.9489	68.8406
25		32.3944					23				12.6316			21	62.766	80.2108	72.2222	0.699301	2.91971	61.5942
26	5.7971		0	0			24	18.8406						24	41.4894	62.0679	47.2222	0	0	43.4783
27	0	12.6761					25		32.3944		3.15789			26	26.5957	39.1505	29.8611			31.8841
29		0					26	5.7971			0			28	5.31915		9.72222			15.2174
							27	0	12.6761					31	2.12766	17.188	4.86111			7.24638
							29		0					33	0	7.63912	2.08333			2.89855
														35		2.86467	0			0
														37		0
Cnt vs. tomm-40							Cnt vs. tomm-40
Log-rank (Mantel-Cox) Test							Log-rank (Mantel-Cox) Test
P value	<0,0001						P value	<0,0001						Cnt vs. hsp-60
P value summary	****						P value summary	****						Log-rank (Mantel-Cox) Test
atfs-1 vs. atfs-1;tomm-40							dve-1 vs.dve-1; tomm-40							P value	<0,0001
Log-rank (Mantel-Cox) Test							Log-rank (Mantel-Cox) Test							P value summary	****
P value	0.1138						P value	<0,0001						Cnt vs. tomm-40
P value summary	ns						P value summary	****						Log-rank (Mantel-Cox) Test
														P value	<0,0001
														P value summary	****
														hsp-60 vs. hsp-60;tomm-40(1/2)
														Log-rank (Mantel-Cox) Test
														P value	<0,0001
														P value summary	****
														Cnt vs. tomm-40(1/2)
														Log-rank (Mantel-Cox) Test
														P value	0.1411
														P value summary	ns

## Sheet: Figure 4
Figure 4a									Figure 4b							Figure 4c										Figure 4d					Figure 4e
pgpi-1GFP									Survival proportions							Glucose uptake										Glucose reporter(Glifon4000)					pfgt-1GFP
Control	timm-23(RNAi)	tomm-40(RNAi)	timm-22(RNAi)	gop-3(RNAi)	atfs-1(RNAi)	atfs-1;tomm-40(RNAi)		Days from hatching	Control	tomm-40(RNAi)	gpi-1(RNAi)	gpi-1(RNAi);tomm-40(RNAi)				control	tomm-40(RNAi)	d-glucose	d-glucose+tomm-40(RNAi)	fgt-1(tm3106)	fgt-1(tm3106);tomm-40(RNAi)	atfs-1(tm4525)	atfs-1(tm4525);tomm-40(RNAi)			Control	tomm-40(RNAi)				Control	tomm-40(RNAi)	atfs-1(RNAi)	atfs-1;tomm-40(RNAi)
32.452	68.653	19.937	18.34	34.503	32.003	30.454		0	100	100	100	100				15.544	13.813	18.727	9.596	13.578	26.243	15.13	6.738			47.325	62.273				18.982	27.524	47.542	42.794
30.939	34.099	23.346	18.833	21.514	29.211	23.544		14			94.8052					19.174	13.967	18.755	15.964	11.887	22.303	11.492	11.133			57.353	66.733				24.831	31.388	47.883	30.358
29.661	19.549	43.108	11.825	24.624	38.422	19.852		17	90.1409	99.0826	87.013	92.5926				11.167	30.3	22.573	16.492	11.341	17.434	10.483	9.851			50.408	54.88				32.257	41.119	27.327	29.802
19.322	23.342	52.709	21.671	28.324	20.64	16.394		19	64.7887	96.3303	80.5195	74.0741				16.997	13.587	18.206	11.32	9.987	18.87	8.397	18.368			51.903	57.38				30.683	18.203	45.219	31.926
39.366	38.061	47.562	26.104	17.105	54.423	20.953		22	42.2535	85.3211	62.3377	40.7407				18.159	54.535	20.714	17.634	8.903	25.891	18.279	20.551			53.311	52.358				22.489	39.801	28.886	34.365
26.979	21.131	38.361	37.974	42.538	42.923	40.529		25	23.9437	76.1468	51.9481	29.6296				14.835	27.741	15.389	12.852	9.862	20.555	14.102	10.423			58.431	52.261				25.438	68.951	25.925	25.566
38.104	20.885	48.555	36.853	44.863	44.799	33.042		27	12.6761	66.9725	37.6623	11.1111				25.298	66.574	17.76	12.41	9.774	32.972	12.924	9.564			50.687	52.383				21.369	45.834	15.133	37.886
10.573	53.954	33.179	20.536	30.337	28.135	23.014		30	0	47.7064	24.6753	0				19.756	97.189	13.406	10.565	10.324	13.624	12.029	11.609			55.285	53.101				25.851	27.412	23.154	8.066
35.224	35.029	48.596	26.333	25.252	28.537	62.863		32		27.5229	3.8961					9.676	17.769	16.759	12.264	9.631	18.892	18.686	13.764			52.925	60.515				22.926	29.431	22.273	28.225
31.259	28.659	34.446	25.34	27.059	45.104	48.852		34		9.17431	0					12.175	15.405	15.049	11.117	10.23	17.883	14.662	11.413			53.653	49.121				22.949	43.108	22.84	12.8
29.172	39.557	60.276	18.954	20.913	43.332	23.868		36		0						14.795	21.086	17.359	13.066	8.635	24.216	12.243	16.423			55.023	55.169				35.516	46.073	39.376	32.135
16.278	20.489	60.03	15.059	23.565	45.811	25.346		38								11.932	15.876	18.062	12.018	9.246	24.165	15.235	6.133			52.061	51.29				31.825	36.329	26.07	43.096
31.275	47.118	52.828	31.986	29.009	51.419	30.834										14.041	20.602	18.178	14.683	10.046	29.448	13.406	19.627			50.218	61.018				28.968	39.185	28.226	22.03
16.36	44.462	29.972	11.458	19.807	36.767	37.707										15.291	14.664	17.485	19.934	10.127	25.529	13.721	15.066			58.764	50.159				26.882	43.211	19.924	19.044
25.723	41.492	41.604	14.633	29.663	22.144	12.119										12.139	24.355	17.724	12.213	10.998	27.172	10.36	12.372			49.872	61.825				26.338	40.919	29.377	24.661
35.148	41.231	37.042	25.645	12.481	31.915	13.354		Cnt vs. tomm-40								14.365	17.698	17.872	14.394	11.37	20.311	11.537	13.226			55.04	60.314				27.321	32.223	26.654	21.24
35.041	48.196	69.283	17.681	35.189	12.633	13.34		Log-rank (Mantel-Cox) Test								22.67	20.969	20.518	11.72	9.985	19.132	15.52	20.251			56.563	55.498				28.926	27.98	18.981	26.803
31.857	46.622	34.56	35.809	24.783	18.77	39.352		P value	<0,0001							17.347	29.897	18.2	15.285	10.402	14.94	11.458	15.542			49.983	51.529				24.727	31.559	24.288	24.059
23.669	38.314	38.31	44.775	30.61	48.387	24.336		P value summary	****							11.287	16.962	15.394	11.951	13.178	20.816	13.117	14.663			54.222	63.025				31.114	35.531	24.531	24.282
16.202	51.876	55.959	30.158	17.776	20.98	35.03										12.669	26.927	21.763	9.578	10.364	13.985	10.591	15.023			54.83	54.15				28.668	26.01	23.572	23.992
11.97	62.846	31.836	24.74	26.033	12.124	35.882		Cnt vs. gpi-1								12.219	37.904	20.373	9.046	11.522	34.84	11.875	16.282			58.645	58.783				25.122	34.767	20.12	33.765
23.261	39.152	73.174	28.907	12.804	16.708	29.243		Log-rank (Mantel-Cox) Test								13.386	13.611	21.023	10.418	8.973	14.733	15.099	16.398			56.696	57.156				30.214	20.384	17.644	30.107
25.131	53.492	55.132	12.79	12.59	26.103	14.928		P value	<0,0001							11.118	19.189	17.3	13.227	13.488	9.738	17.135	10.226			62.752	61.801				34.98	36.406	23.378	29.56
26.924	18.193	41.027	34.521	22.551	23.719	36.254		P value summary	****							10.526	33.329	13.53	8.413	10.1	12.227	14.536	8.883			62.665	56.789				24.026	39.418	23.747	27.327
26.532	15.511	22.671	50.662	26.507	29.186	27.451										12.258	34.23	16.679	9.138	13.901	16.661	15.369	12.215			51.636	60.75				29.621	31.459	8.521	24.992
34.413	18.436	24.992	24.491	20.329	30.512	15.133		tomm-40 vs. gpi-1;tomm-40								10.49	78.543	15.773	7.841	8.265	14.557	13.53	10.4			52.336	47.925				28.701	56.888	25.465	24.969
27.472	24.353	49.385	34.818	55.436	25.082	30.074		Log-rank (Mantel-Cox) Test								10.708	43.493	14.336	11.72	11.535	11.221	10.383	10.499			65.11	58.246				26.242	48.926	24.553	32.743
30.815	62.009	57.135	35.214	42.945	22.034	34.446		P value	<0,0001							12.231	11.504	16.794	8.818	11.586	14.408	11.705	15.101			50.313	50.178				22.108	40.171	20.113	26.899
28.237	45.594	50.073	49.364		24.642	31.397		P value summary	****							13.321	9.031	14.587	8.206	8.887	11.589	12.529	9.752			63.21	52.523				30.853	51.356	20.781	22.633
27.685	43.22	68.536	20.432		23.845	69.519										11.755	10.802	16.057	13.503	9.442	23.178	12.717	17.842				64.361				22.227	33.385	29.033	28.276
34.706	39.136	50.902	16.784		44.239	44.839										19.214	11.238	14.741	9.585	10.173	20.545	12.373	16.659				58.787				11.371	39.383	26.6	25.213
41.473	45.97	39.39	28.755		27.243	18.144										9.664	9.05	13.777	12.208	10.601	18.33	13.733	18.628				74.252				22.976	33.779	20.667	26.234
37.615	32.782	26.497	27.991			22.669										9.391	8.136	14.236	15.863	7.047	26.811	20.257	20.897				61.706				25.139	32.718	25.08
30.905	45.501		13.19			23.688												13.832	12.257	8.14	27.175	14.404	18.542				62.307				25.506	44.258	27.964
37.11	27.703		17.955			30.722												14.209	13.929	9.523	20.513	14.38	13.205				65.105				34.645	27.856
24.384	21.389																	16.224	13.061	10.432	14.329	13.886	13.698				65.954				24.435	45.327
29.749	17.482																	18.894	12.471	10.237	13.362	11.392	11.299				67.374				29.364	43.599
20.789	43.87																	16.383	13.338	8.225	15.935	12.634	12.186				60.575					43.911
34.55																		14.702	13.426	7.17	13.542	12.579	16.483				65.791					29.883
35.691																		16.646	11.543		14.11	9.681	17.91				66.432					42.11
28.925																		16.598	13.076		24.332	9.109	23.307				64.313					39.525
19.624																		15.894	11.033		13.234	11.66					62.728					57.893
																		12.316	16.214		19.43	12.884										39.241
Unpaired t test	Cnt vs. timm-23		Unpaired t test	Cnt vs. gop-3		Unpaired t test	Cnt vs. atfs-1											13.675	11.387		20.109	12.272										49.487
P value	0.0005		P value	0.5437		P value	0.1903											18.04	16.01		27.329	13.201
P value summary	***		P value summary	ns		P value summary	ns											17.025	11.102		16.05	12.561				Unpaired t test	Cnt vs. tomm-40				Unpaired t test	Cnt vs. tomm-40
Significantly different (P < 0.05)?	Yes		Significantly different (P < 0.05)?	No		Significantly different (P < 0.05)?	No											22.039	11.092			12.098				P value	0.0041				P value	<0,0001
One- or two-tailed P value?	Two-tailed		One- or two-tailed P value?	Two-tailed		One- or two-tailed P value?	Two-tailed											18.457	14.512			10.075				P value summary	**				P value summary	****
t, df	t=3,630, df=78		t, df	t=0,6103, df=68		t, df	t=1,322, df=72											17.201	11.85			11.885				Significantly different (P < 0.05)?	Yes				Significantly different (P < 0.05)?	Yes
																		15.09	13.785							One- or two-tailed P value?	Two-tailed				One- or two-tailed P value?	Two-tailed
Unpaired t test	Cnt vs. tomm-40		Unpaired t test	Cnt vs. gop-3		Unpaired t test	Cnt vs. atfs-1;tomm-40											15.607	12.731							t, df	t=2,970, df=69				t, df	t=6,684, df=79
P value	<0.0001		P value	0.2447		P value	0.5844											14.118	10.437
P value summary	****		P value summary	ns		P value summary	ns											14.32	13.074												Unpaired t test	Cnt vs. atfs-1;tomm-40
Significantly different (P < 0.05)?	Yes		Significantly different (P < 0.05)?	No		Significantly different (P < 0.05)?	No											13.133	9.868												P value	0.6143
One- or two-tailed P value?	Two-tailed		One- or two-tailed P value?	Two-tailed		One- or two-tailed P value?	Two-tailed											15.032													P value summary	ns
t, df	t=3,630, df=78		t, df	t=1,172, df=75		t, df	t=0,5493, df=75											16.117													Significantly different (P < 0.05)?	No
																															One- or two-tailed P value?	Two-tailed
																															t, df	t=0,5063, df=67
																Unpaired t test	Cnt vs. tomm-40			Unpaired t test	atfs-1 vs. atfs-1;tomm-40
																P value	0.0011			P value	0.0977										Unpaired t test	Cnt vs. atfs-1
																P value summary	**			P value summary	ns										P value	0.6486
																Significantly different (P < 0.05)?	Yes			Significantly different (P < 0.05)?	No										P value summary	ns
																One- or two-tailed P value?	Two-tailed			One- or two-tailed P value?	Two-tailed										Significantly different (P < 0.05)?	No
																t, df	t=3,424, df=64			t, df	t=1,674, df=88										One- or two-tailed P value?	Two-tailed
																															t, df	t=0,4577, df=69
																Unpaired t test	tomm-40 vs. tomm-40 +d-glucose			Unpaired t test	fgt-1 vs. fgt-1;tomm-40
																P value	<0,0001			P value	<0,0001
																P value summary	****			P value summary	****
																Significantly different (P < 0.05)?	Yes			Significantly different (P < 0.05)?	Yes
																One- or two-tailed P value?	Two-tailed			One- or two-tailed P value?	Two-tailed
																t, df	t=5,024, df=85			t, df	t=9,501, df=83

## Sheet: Figure 6
Figure 6a										Figure 6b							Figure 6c								Figure 6d						Figure 6e							Figure 6f							Figure 6f
										Survival proportions							Survival proportions								Survival proportions						Survival proportions							Survival proportions							Survival proportions
Control	timm-23(RNAi)	tomm-40(RNAi)	spg-7(RNAi)	timm-22(RNAi)	gop-3(RNAi)	phgdh-1(RNAi)	phgdh-1;tomm-40(RNAi)			Days from hatching	Control	tomm-40(RNAi)	phgdh-1(RNAi)	phgdh-1tomm40(RNAi)			Days from hatching	Control	tomm-40(RNAi_	L-serine	tomm-40(RNAi)/L-serine				Days from egg laying	Control	tomm-40(RNAi_	phgdh-1;tomm-40(d.RNAi)+S	phgdh-1/tomm-40(RNAi)		Days	Control	5mM Serine	25mM Serine	50mM Serine			Days from hatching	Control	tomm-40(RNAi)	tomm-40(RNAi)(5mM Serine)	tomm-40(RNAi)(25mM Serine)	tomm-40(RNAIi)(50mM Serine)		Days	phgdh-1(RNAi)	phgdh-1(RNAi)(5mM Serine)	phgdh-1(RNAi)(25mM Serine)	phgdh-1(RNAi)(50mM Serine)
13.04	30.461	69.422	52.888	17.983	30.961	10.868	6.504			0	100	100	100	100			0	100	100	100	100				0	100	100	100	100		0	100	100	100	100			0	100	100	100	100	100		0	100	100	100	100
24.444	48.648	48.577	28.806	41.003	16.328	5.318	34.318			13	97.4684	98.2759					14	97.2477							14	97.2477		98.2759	94.6667		12	96.4789	97.7941		92.9204			12		97.1154		95.5357	91.5789		12
39.632	59.573	53.778	38.468	54.727	41.937	23.742	27.563			15	87.3418	93.9655	88.1188	88.6792			15	96.3303	98.2143	97.5	91.0112				15	96.3303	98.2143	84.4828			13				78.7611			13	94.0741						13	95.2381
73.766	30.461	20.645	51.598	72.82	58.948	34.493	35.728			17	70.8861	91.3793	74.2574	71.6981			18	72.4771	90.1786	92.5	83.1461				17						15	76.7606	82.3529		56.6372			14							14		93.2432	86.8132	85.4701
19.651	48.648	64.446	26.908	10.304	25.65	22.654	26.513			18		76.7241					21	56.8807	80.3571	79.1667	74.1573				18	72.4771	90.1786	74.1379			18	42.9577	58.0882		30.0885			15		90.3846	88.8889	76.7857	72.6316		15	88.0952
55.676	50.525	38.524	55.54	35.19	46.603	7.32	4.593			19	58.2278		65.3465	49.0566			23	44.0367	66.0714	66.6667	56.1798				19				64		20				18.5841			17	70.3704						17	61.1111	70.2703	53.8462	52.1368
90.041	47.722	67.894	8.554	62.997	42.537	19.207	30.555			21	39.2405	65.5172	53.4654	31.1321			25	38.5321	52.6786	54.1667	51.6854				21	56.8807	80.3571	58.6207			21	21.1268	36.7647		11.5044			18		69.2308	64.9573	49.1071	28.4211		18
69.596	53.716	31.217	39.914	52.882	50.068	11.886	30.615			24	21.519	48.2759	32.6733	3.77359			27	22.0184	41.0714	40.8333	37.0787				22				46.6667		23	7.04225	23.5294		5.30973			19	45.1852						19	50	60.8108
38.096	61.7	37.273	18.661	55.895	47.756	33.013	4.393			27	8.86076	35.3448	16.8317	0			30	3.66973	28.5714	17.5	15.7303				23	44.0367	66.0714	51.7241			25	3.52113	13.2353		0			20			58.1197				20				23.9316
15.014	35.584	82.648	40.313	40.948	47.903	33.433	24.507			30	0	20.6897	1.9802				33	0.917431	16.0714	11.6667	6.74157				25	38.5321	52.6786	34.4828	38.6667		27	0	7.35294					21	33.3333						21	41.2698		30.7692
18.565	49.013	53.529	31.935	46.121	84.858	21.141	40.813			33		13.7931	0				36	0	6.25	2.5	0				27	22.0183	41.0714	20.6897	14.6667		29		0					22		35.5769	40.1709	21.4286	11.5789		22		51.3514	20.8791	17.094
41.279	63.657	34.465	31.513	54.895	37.574	32.294	26.197			36		5.17241					38		2.67857	0					30	3.66972	28.5714	6.89655	8		24	20	26.4	11.1111	3.64964			24	20	27.8846	28.2051	14.2857	7.36842		24	26.9841	31.0811	12.0879	10.2564
17.073	50.179	88.063	51.996	21.704	67.364	20.948	7.239			39		0.862069					40		0						32				0		25							25							25
37.493	37.585	24.707	17.261	68.445	50.706	34.264	21.103			41		0													33	0.917431	16.0714	0			26	5.18519	7.2	0	2.18978			26	5.18519	18.2692	8.54701	7.14286	0		26	3.96825	17.5676	0	0
51.083	49.589	64.49	51.738	80.815	12.619	34.089	43.761																		34						27	0						27	0						27
55.716	31.2	39.562	30.698	48.98	53.986	31.721	35.443																		36	0	6.25				28		0		0			28		13.4615		0			28	0
43.022	54.629	85.501	40.675	34.886	34.074	8.824	7.018			Cnt vs. tomm-40							Cnt vs. Serine								38		2.67857				29							30			0				29		0
33.32	50.179	88.895	19.117	22.033	65.092	21.023	35.112			Log-rank (Mantel-Cox) Test							Log-rank (Mantel-Cox) Test								40		0				30							31		2.88462					31
36.028	37.585	70.42	48.97	92.269	89.885	19.739	7.033			P value	<0,0001						P value	<0,0001													31							33		0					33
24.376	49.589	48.559	50.715	47.359	94.902	17.139	34.704			P value summary	****						P value summary	****													33
73.95	31.2	96.574	14.695	16.598	48.254	6.765	9.122
43.694	54.629	82.141	42.296	18.617	17.792	18.475	33.809										Cnt vs. tomm-40								Cnt vs. tomm-40
16.17	36.35	49.337	55.365	16.758	59.875	14.443	4.188										Log-rank (Mantel-Cox) Test								Log-rank (Mantel-Cox) Test
31.694	41.209	36.329	22.885	51.987	52.382	23.236	42.451										P value	<0,0001							P value	<0,0001					Cnt vs. 5μM							tomm-40 vs. tomm-40+ 5μM Serine							phgdh-1vs. phgdh-1 + 5μM Serine
43.811	46.467	32.911	15.46	57.658	42.806	7.204	14.444										P value summary	****							P value summary	****					Log-rank (Mantel-Cox) Test							Log-rank (Mantel-Cox) Test							Log-rank (Mantel-Cox) Test
45.213	41.15	24.015	34.431	44.429	41.081	37.489	22.926																								P value	<0,0001						P value	0.0566						P value	0.0049
19.367	54.201	79.176	46.826	46.246	12.049	20.788	27.44			phgd-1;tomm-40 vs. tomm-40							Serine vs. tomm-40 + Serine								phgdh-1;tomm-40 vs. Phgdh-1;tomm-40 +Serine						P value summary	****						P value summary	ns						P value summary	**
51.867	60.576	38.567	33.095	33.515	28.121	8.623	28.077			Log-rank (Mantel-Cox) Test							Log-rank (Mantel-Cox) Test								Log-rank (Mantel-Cox) Test
45.365	55.591	61.494	56.685	71.93	34.557	33.011	37.35			P value	<0,0001						P value	0.203							P value	0.727					Cnt vs. 25μΜ							tomm-40 vs. tomm-40+ 25μM Serine							phgdh-1vs. phgdh-1 + 25μM Serine
11.494	48.33	80.934	60.94	61.987	17.834	19.038	41.667			P value summary	****						P value summary	ns							P value summary	ns					Log-rank (Mantel-Cox) Test							Log-rank (Mantel-Cox) Test							Log-rank (Mantel-Cox) Test
31.604	56.812	82.08	22.3	34.973	11.724	16.606	27.263																								P value	0.0005						P value	<0,0001						P value	0.0136
75.604	84.556	42.279	16.648	51.037	35.225	6.87	31.457																								P value summary	***						P value summary	****						P value summary	*
57.419	73.946	36.203	20.303	57.088	36.048	37.472	43.332
68.905	61.711	76.538	52.855	54.1	13.251	8.547	28.295																								Cnt vs. 50μΜ							tomm-40 vs. tomm-40+ 50μM Serine							phgdh-1vs. phgdh-1 + 50μM Serine
42.103	46.805	80.568	15.891	57.006	66.601	22.014	30.883																								Log-rank (Mantel-Cox) Test							Log-rank (Mantel-Cox) Test							Log-rank (Mantel-Cox) Test
41.653	34.987	35.635	44.397	53.934	65.352	14.94	27.209																								P value	<0,0001						P value	<0,0001						P value	0.0007
32.739	39.59	56.893	31.172	55.399	37.809	30.584	4.862																								P value summary	****						P value summary	****						P value summary	***
56.817	48.088	43.998	22.82	47.897	67.355	17.144	23.793
44.789	57.833	76.009	26.889	41.952	48.986	31.968	24.134
40.107	53.375			81.273	62.076	21.542	30.968
68.273	75.094			65.181	41.456	7.728	20.775
	45.584			61.166	45.054	12.714	49.593
	47.388			60.402	8.906
	50.228			52.092	57.474
	51.06			66.419	14.999
	54.795			67.634	34.967
	48.236			36.424	40.431
				17.08	58.869
				17.427	13.528
				64.117	11.637
				56.105	64.518
				37.532	41.726
				20.754	42.24
				19.507	38.127
				80.163	69.967
				57.958	5.573
				45.209	15.355
Tukey's multiple comparisons test	Mean Diff,	95,00% CI of diff,	Significant?	Summary	Adjusted P Value
Control vs. T23	-7.36	-18,46 to 3,741	No	ns	0.4688
Control vs. T40	-14.61	-26,22 to -2,986	Yes	**	0.0037
Control vs. spg-7	7.243	-4,377 to 18,86	No	ns	0.5514
Control vs. T22	-5.674	-16,31 to 4,964	No	ns	0.7341
Control vs. gop-3	0.2569	-10,38 to 10,89	No	ns	>0,9999
Control vs. phgdh	21.94	10,54 to 33,35	Yes	****	<0,0001
Control vs. phgdh_T40	16.53	5,124 to 27,93	Yes	***	0.0003

## Sheet: Figure 7
Figure 7a						Figure 7b				Figure 7c				Figure 7d				Figure 7e				Figure 7f
Survival proportions						Survival proportions				Survival proportions				Survival proportions				Survival proportions				Survival proportions
Days from hatching	Control	Control+dextrose	tomm-40(RNAi)	tomm-40(RNAi)+dextrose		Days from hatching	Control	tomm-40(RNAi)		Days from hatching	Control	tomm-40(RNAi)		Days from hatching	Control	tomm-40(RNAi)		Days from hatching	Neuronal;control	Neuronal;tomm-40		Days from hatching	TU3401	TU3401(cco-1 100)	TU3401 (cco-1 1/10)
0	100	100	100	100		0	100	100		0	100	100		0	100	100		0	100	100		0	100	100	100
4	100	100		100		14	94.7977	98.3193		14	94.7712	98.8235		14	91.7647	94		14	95.5556	94.8454		6			100
6	100	99.661	100	100		17	90.4031	94.8235		17	86.9281	91.3726		16	81.1765	86		16	82.2222	83.5052		8	99.6599	100	100
8	99.3865	95.3436	99.5726	99.6599		20	79.3159	84.0379		20	65.7439	61.5686		18	52.9412	61		18	52.2222	53.6082		10	99.3089	99.7199	100
9	98.7614	92.8155	99.1435	98.9749		21	75.4935	80.3841		21	54.0797	54.902		20	28.2353	50		20	42.2222	44.3299		12	92.9141	90.4705	96.0993
10	96.2452	89.7848	98.2622	97.4638		23	67.8486	75.3601		23	43.043	43.1373		23	4.70588	25		23	26.6667	24.7423		14	86.771	82.5653	89.4718
11	94.9871	86.3753	97.3809	96.7083		25	55.5125	68.9269		25	27.0556	33.3333		26	0	11		26	6.66667	10.3093		16	71.383	72.0251	74.6217
12	93.6948	80.2056	96.4875	94.022		27	46.2604	62.4937		27	13.5278	23.1373		28		0		28	0	5.15464		18	55.0423	60.8538	66.0713
13	91.1101	71.7223	93.8073	90.5681		28	41.8546	57.4391		28	8.6086	18.4314						30		0		20	34.4014	48.2127	50.6681
15	78.7451	56.6025	88.3161	82.0532		29	38.5503	53.3035		29	2.4596	8.62745		Intestinal tomm-40 (RNAi)								22	18.1563	32.0438	32.2003
16	57.57	43.8088	85.3558	66.3492		30		45.9513		30	0	4.31372		Log-rank (Mantel-Cox) test				Neuronal tomm-40 (RNAi)				24	6.21137	14.405	15.0268
17	46.9824	33.2477	82.7375	57.3194		31	25.3331	39.5181		31		0		P value	0.0002			Log-rank (Mantel-Cox) test				25	1.91119	5.29164	3.7567
18	34.23	18.384	78.3829	45.0649		33	13.2173	32.2384						P value summary	***			P value	0.4911			26	0.955596	1.76388	1.07334
20			64.9292			34	8.8115	29.0146		Hypodermis								P value summary	ns			27	0.477798	0	0.536672
21	12.0812	3.1292		26.4855		36	5.50719	25.2534		Log-rank (Mantel-Cox) test												28	0		0
22			43.2861			38	4.40575	19.8804		P value	0.1027
23		0				41	0	8.05961		P value summary	ns
24				4.74368		42		5.91038														Neuronal cco-1(RNAi)
25	2.01353		26.9076			44		4.29846														Log-rank (Mantel-Cox) test
27	0		15.7936	1.18592		45		0														P value	0.002
28			7.01937	0.790613																		P value summary	**
29				0.395306		Control vs. tomm-40 (RNAi)
30			4.67958	0		Log-rank (Mantel-Cox) test																Neuronal cco-1(RNAi) 10%
31			0.584947			P value	<0,0001															Log-rank (Mantel-Cox) test
32			0			P value summary	****															P value	0.0002
																						P value summary	***
Control vs. tomm-40 (RNAi)
Log-rank (Mantel-Cox) test
P value	<0,0001
P value summary	****
Control vs. tomm-40 (RNAi)+ dextrose
Log-rank (Mantel-Cox) test
P value	<0,0001
P value summary	****

## Sheet: Supplemetary Figure 1
Supplementary Figure 1c																													Supplementary Figure 1d								Supplementary Figure 1e								Supplementary Figure 1f
Target genes /RNAi Treatment	qPCR derived relative expression																												control	tomm-40	timm-23	timm-22	gop-3				Control	timm-23(RNAi)	tomm-40(RNAi)	timm-22(RNAi)	gop-3(RNAi)				Control	timm-23(RNAi)	timm-22(RNAi)	tomm-40(RNAi)	gop-3(RNAi)
	Control				tomm-40(RNAi)				Average	STDEV	timm-23(RNAi)			Average	STDEV	timm-22(RNAi)			Average	STDEV	gop-3(RNAi)			Average	STDEV				8.643	4.82	6439	7386	9040				276	99	89	256	247				0.567255	0.25093	0.525597	0.314552	0.534198
	Rep#1	Rep#2	Rep#3	Rep#4	Rep#1	Rep#2	Rep#3	Rep#4			Rep#1	Rep#2	Rep#3			Rep#1	Rep#2	Rep#3			Rep#1	Rep#2	Rep#3						8.424	8.881	8118	7968	7693				289	119	76	288	224				0.694428	0.202396	0.449174	0.357135	0.490047
tomm-40	1	1	1	1	0.4784	0.11584	0.15276	0.33097	0.269493	0.167986																			8.009	4.653	6329	7893	8193				333	111	95	246	238				0.65479	0.45899	0.597632	0.456129	0.587519
timm-23	1	1	1								0.47711	0.46388	0.46949	0.47016	0.0066404														9.656	4.5	5024	8438	8347				268	81	77	292	252
timm-22	1	1	1													0.7982	0.39429	0.172277	0.454922	0.317336									8.228	6.587	5896	9086	9876				302	93	95	261	189			Dunnett's multiple comparisons test	Mean Diff,	95,00% CI of diff,	Significant?	Summary	Adjusted P Value
gop-3	1	1	1																		0.43824	0.62032	0.42043	0.492997	0.110624				9.926	4.57	5466	8899	7747											Control vs. timm-23(RNAi)	0.3347	0,1345 to 0,5349	Yes	**	0.0023
																													10.603	4.944	7562	9352	10391			Dunnett's multiple comparisons test	Mean Diff,	95,00% CI of diff,	Significant?	Summary	Adjusted P Value			Control vs. timm-22(RNAi)	0.1147	-0,08553 to 0,3149	No	ns	0.3374
																													9.652	5.265	6828	8617	6202			Control vs. timm-23(RNAi)	193	159,3 to 226,7	Yes	****	<0,0001			Control vs. tomm-40(RNAi)	0.2629	0,06266 to 0,4631	Yes	*	0.0115
Unpaired t test	Cnt Vs. gop-3	target gene																											10.96	4.408	7339	8532	10256			Control vs. tomm-40(RNAi)	207.2	173,5 to 240,9	Yes	****	<0,0001			Control vs. gop-3(RNAi)	0.1016	-0,09865 to 0,3018	No	ns	0.4329
P value	0.0014	gop-3																											8.549	5.254	6744	8564	7545			Control vs. timm-22(RNAi)	25	-8,655 to 58,65	No	ns	0.1851
P value summary	**																												10.746	4.008	8413	8647	9920			Control vs. gop-3(RNAi)	63.6	29,95 to 97,25	Yes	***	0.0003
Significantly different (P < 0.05)?	Yes																												10.169	4.148	8007	8310	8218
One- or two-tailed P value?	Two-tailed																												10.252	8.637	5851	8088	7148
t, df	t=7,938, df=4																												10.806	5.999	6717	9402	8956
																													8.935	5.599	6475	9802	7941
Unpaired t test	Cnt Vs. timm-22	target gene																											8.258	5.98	6023	8908	8322
P value	0.0409	timm-22																											9.264	9.674	7250	10333	10896
P value summary	*																													9.671		9235	10478
Significantly different (P < 0.05)?	Yes																															9568	9827
One- or two-tailed P value?	Two-tailed
t, df	t=2,975, df=4																											Dunnett's multiple comparisons test	Mean Diff,	95,00% CI of diff,	Significant?	Summary	Adjusted P Value
																												control vs. tomm-40	3498	2445 to 4550	Yes	***	<0,001
Unpaired t test	Cnt Vs. timm-23	target gene																										control vs. timm-23	2741	1674 to 3809	Yes	***	<0,001
P value	<0.0001	timm-23																										control vs. timm-22	684.3	-354,8 to 1723	No	ns	0.3
P value summary	****																											control vs. gop-3	686	-353,1 to 1725	No	ns	0.29
Significantly different (P < 0.05)?	Yes
One- or two-tailed P value?	Two-tailed
t, df	t=138,2, df=4
Unpaired t test	Cnt Vs. tomm-40	target gene
P value	0.0001	tomm-40
P value summary	***
Significantly different (P < 0.05)?	Yes
One- or two-tailed P value?	Two-tailed
t, df	t=8,697, df=6

## Sheet: Supplementary Figure 2
Supplementary figure 2a				Supplementary figure 2b				Supplementary figure 2c						Supplementary figure 2d				Supplementary figure 2e				Supplementary figure 2f
Survival proportions				Survival proportions				Survival proportions						Survival proportions				Survival proportions				Survival proportions
Days from hatching	skn-1(zn129)	skn-1(zn129);timm-23 (RNAi)		Days from hatching	skn-1(zn135) Control	skn-1(zn135);timm-23 (RNAi)		Days from hatching	Control	timm-23(RNAi)	ucr-1(RNAi)	timm23(RNAi);ucr-1(RNAi)		Days from hatching	ceh-23(ms23)	ceh-23(ms23);timm-23 (RNAi)		Days from hatching	cep-1(lg12501)	cep-1(lg12501);timm-23(RNAi)		Days from hatching	Control	timm-23 (RNAi)
0	100	100		0	100	100		0	100	100	100	100		0	100	100		0	100	100		0	100	100
12	94.6667	98.5075		12		96.9697		12	97.4359					13		97.7941		15	99.0826	97.7273		15	83.3333	98.7179
14	88			14	96.1539	95.4545		13		93.75				15	97.2727	95.5882		17	93.578	94.3182		17		96.1538
15	78.6667			16	90.3846	90.9091		14	94.8718					17	92.7273	91.1765		19	88.0734	90.9091		19	63.0952	83.3333
17	65.3333	91.0448		17	78.8461			15	79.4872	90.625	93.8462	94.4444		19	79.0909	85.2941		20	87.156	89.7727		20	55.9524	80.7692
19	36	79.1045		19	51.9231	86.3636		17	69.2308	81.25	87.6923	90.7407		21	67.2727	78.6765		22	77.0642	85.2273		22	44.0476	69.2308
20	28	73.1343		20	34.6154	78.7879		18			81.5385			24	22.7273	52.2059		24	61.4679	79.5455		23	38.0952	55.1282
21	12	71.6418		21	23.0769	66.6667		19	52.5641	71.875	61.5385	87.037		26	10	38.2353		26	39.4495	73.8636		24	34.5238	47.4359
22	8	52.2388		22	19.2308	59.0909		21	35.8974	67.1875	50.7692	81.4815		28	0.909091	20.5882		28	29.3578	65.9091		26	21.4286	39.7436
23	4	46.2687		23	15.3846	53.0303		23	25.641	54.6875				30	0	3.67647		30	11.0092	55.6818		27	16.6667	29.4872
25	1.33333	31.3433		25	9.61538	39.3939		24			38.4615	70.3704		32		0		32	5.50459	48.8636		29	0	11.5385
26	0	23.8806		26	3.84615	27.2727		25	17.9487	46.875								34	4.58716	34.0909		31		0
27		16.4179		27		24.2424		26	7.69231	34.375	26.1538	51.8519						37	1.83486	15.9091
28		11.9403		28		15.1515		27	3.84615					Ceh-23(ms23) vs. timm-23				41	0	6.81818
29		10.4478		29		12.1212		28		18.75				Log-rank (Mantel-Cox) Test				44		0
30		5.97015		30	1.92308	10.6061		29	0	12.5	9.23077	31.4815		P value	<0,0001
33		0		33	0	3.0303		31		3.125	0	7.40741		P value summary	****
				35		0		33		0								cep-1( lg12501) vs. timm-23				hif-1(ia4) vs. timm-23
								34				0						Log-rank (Mantel-Cox) Test				Log-rank (Mantel-Cox) Test
																		P value	<0,0001			P value	0.0007
skn-1(zn129) vs. timm-23				skn-1(zn135)vs. timm-23				Cnt vs. timm-23										P value summary	****			P value summary	***
Log-rank (Mantel-Cox) Test				Log-rank (Mantel-Cox) Test				Log-rank (Mantel-Cox) Test
P value	<0,0001			P value	<0,0001			P value	<0,0001
P value summary	****			P value summary	****			P value summary	****
								Cnt vs. ucr-1
								Log-rank (Mantel-Cox) Test
								P value	0.0003
								P value summary	***
								ucr-1;timm-23 vs. ucr-1
								Log-rank (Mantel-Cox) Test
								P value	<0,0001
								P value summary	****
								ucr-1;timm-23 vs. timm-23
								Log-rank (Mantel-Cox) Test
								P value	<0,0007
								P value summary	***

## Sheet: Supplementary Figure 3
Supplementary figure 3a								Supplementary figure 3b									Supplementary figure 3c
phsp-4GFP								phsp-16.2GFP									HSF-1::GFP
Control	gop-3(RNAi)	timm-22(RNAi)	timm-23(RNAi)	tomm-40RNAi)				Control	Control+heat stress	timm-22(RNAi)	timm-23(RNAi)	tomm-40(RNAi)	gop-3(RNAi)				Control	Control+heat shock	gop-3(RNAi)	timm-23(RNAi)	timm-22(RNAi)	tomm-40(RNAi)
30.427	32.826	31.301	26.201	36.816				24.904	62.897	26.743	28.947	26.736	34.184				22.098	21.569	15.869	20.041	17.591	21.771
28.945	30.575	34.182	33.416	30.34				26.872	51.53	26.075	29.307	25.876	29.132				23.388	22.014	17.135	26.406	21.095	18.652
29.448	34.581	33.638	40.181	32.454				24.794	80.091	29.43	28.842	27.652	29.272				23.525	26.984	15.402	18.287	23.605	17.877
33.084	32.376	28.221	27.717	33.737				26.995	85.595	27.689	27.317	24.627	29.05				19.765	24.282	15.616	19.906	19.898	17.27
30.582	37.353	30.986	27.949	31.039				25.243	55.863	25.804	28.963	28.557	28.642				20.892	23.718	16.746	17.659	23.362	23.004
30.127	29.213	38.075	36.722	30.734				26.269	87.462	25.673	27.044	25.632	29.566				19.239	27.589	14.486	18.405	21.364	18.94
34.421	26.892	32.469	27.334	37.698				26.691	87.947	28.114	27.393	25.009	27.907				20.536	22.643	18.588	18.699	21.262	16.041
36.227	25.403	35.241	31.345	27.925				25.968	62.199	28.254	25.795	28.675	28.174				20.841	24.209	17.736	19.584	22.262	16.097
28.115	27.297	28.46	40.726	37.243				26.369	56.228	28.69	27.118	26.506	27.687				23.255	23.374	19.833	20.966	18.765	19.134
30.889	34.261	28.905	37.354	30.356				26.83	43.429	30.078	26.43	25.143	27.182				19.945	21.669	15.34	24.558	25.597	19.47
32.886	30.537	30.248	23.181	27.329				25.813	42.699	30.175	32.543	25.972	27.095				19.476	21.516	19.569	23.773	20.964	18.891
31.308	30.817	27.892	22.214	30.755				26.888	90.962	28.692	27.864	25.147	28.094				19.521	24.134	18.593	19.441	24.338	18.632
28.419	31.423	30.503	29.472	32.69				27.048	56.321	27.301	33.457	25.513	27.237				22.079	22.285	17.858	19.091	22.328	19.537
28.984	30.43	27.453	30.544	31.453				29.794	74.993	27.937	30.71	27.86	27.278				22.315	23.735	15.321	20.437	20.77	23.308
25.67	30.105	32.706	25.568	35.367				28.724	97.957	29.107	29.49	27.525	27.817				20.782	23.787	14.977	21.474	23.525	16.721
25.354	34.573	33.633	32.006	28.56				28.093	35.025	26.865	30.635	26.375	26.136				20.293	22.85	21.049	22.081	20.289	18.108
36.671	27.452	35.523	35.502	33.286				27.029	83.37	25.209	29.273	25.912	25.392				20.302	23.484	14.72	19.779	21.424	24.145
37.013	30.56	34.738	34.404	32.993				27.816	106.441	27.471	27.904	25.206	25.123				18.75	23.968	12.667	19.058	23.655	17.701
27.003	29.236	30.565	35.991	33.166				29.532	48.148	28.922	26.109	26.806	25.169				19.275	24.93	17.711	20.477	21.927	17.801
32.206	34.878	34.549	24.9	37.764				27.274	68.168	27.667	27.795	25.173	25.833				22.951	30.091	15.205	17.907	20.425	17.925
28.298	31.04	31.257	36.857	31.394				28.187	74.641	27.666	28.843	27.62	28.213				21.882	21.588			17.521	15.581
27.805	30.061	27.165	30.321	26.554				26.74	50.662	26.853	28.671	25.308	25.834				22.679	20.965			18.816	18.744
26.579	26.358	29.467	30.2	31.534				28.545	44.008	26.171	27.223	22.917	24.02				22.341				20.601	17.495
33.202	28.519	28.012	31.218	35.121				29.127	73.964	27.945	27.505	24.676	24.932				21.93					18.333
34.973	24.814	36.382	31.006	30.534				28.506	47.967	31.743	26.544	25.718	28.626				20.74					20.849
31.728	32.153	26.697	32.463	42.008				26.463	92.703	29.285	27.927	26.752	25.381				20.715
27.04	33.764	33.63	32.645	29.274				28.174	60.112	28.485	26.942	26.829	26.195				21.812
30.071	37.526	29.459	33.934	35.649				28.037	61.803	31.06	27.465	28.563	26.25				19.68
31.042	28.207	32.199	33.527	28.739				28.047	70.313	28.134	26.706	28.223	26.351				19.52
24.14	29.229	28.759	32.189	30.853				27.144	60.109	28.319	27.707	24.917	27.465				20.139
30.494	26.873	30.188	26.786	28.622				25.426	43.669	28.939	26.913	26.826	29.795				22.695
32.216	23.577	32.035	32.303	28.795				24.964	61.865	29.979	29.395	26.666	26.945				22.102
29.116	24.561	30.793	39.906	30.862				26.952	48.045	29.283	25.766	27.359	28.895				22.971
29.335	27.918	28.401	32.27	25.195				26.698	58.223	27.397	28.436	24.334	28.93
31.608	25.913	27.314	37.056	29.547				26.063	54.393	32.316	25.967	25.629	31.157
26.213	29.692	25.716	29.178	26.585				27.434	86.612	29.073	27.728	27.885	28.038				Dunnett's multiple comparisons test	Mean Diff,	95,00% CI of diff,	Significant?	Summary	Adjusted P Value
28.128	29.947	29.255		31.492				26.739	65.448	26.54	28.328	25.23	27.577				Control vs. Control+heat shock	-2.605	-3,893 to -1,318	Yes	****	<0,0001
29.75	32.559	29.323		37.599				27.173	49.19	26.41	31.1	29.049	26.316				Control vs. gop-3(RNAi)	4.542	3,237 to 5,847	Yes	****	<0,0001
27.635	30.719	32.019		32.309				34.288	55.645	32.027	26.478	27.57	28.439				Control vs. timm-23(RNAi)	-0.3893	-1,695 to 0,9160	No	ns	0.9077
30.169	29.593	31.209		22.958				27.534	46.818	25.887	25.954	26.918	29.084				Control vs. timm-22(RNAi)	-0.4949	-1,775 to 0,7848	No	ns	0.7823
29.104	24.984	24.598		26.544				27.693	74.3	29.063	27.133	25.966	27.132				Control vs. tomm-40(RNAi)	1.843	0,5790 to 3,108	Yes	**	0.0014
30.028	28.014	26.092		28.255				25.907	54.869	27.362	27.053	25.364	28.159
26.719	29.881	32.776		33.477				26.539	85.7	28.797	31.319	25.674	28.204
27.947		23.601		27.556				26.412	69.894	28.606	27.878	27.742
24.874		33.792		40.044				26.199	51.024	28.504	34.862	26.503										Supplementary figure 3e
		32.217						25.289	53.732	29.181	33.177	24.335
		39.916						26.407	90.003	26.894		26.625
		28.449							72.702	29.045		26.809
									70.287	29.715		26.833
									46.454	28.708		25.353
Tukey's multiple comparisons test	Mean Diff,	95,00% CI of diff,	Significant?	Summary	Adjusted P Value				43.597
Control vs. gop-3(RNAi)	0.0116	-2,032 to 2,055	No	ns	>0,9999				98.015
Control vs. timm-22(RNAi)	-0.7896	-2,787 to 1,208	No	ns	0.8137				50.987
Control vs. timm-23(RNAi)	-1.737	-3,860 to 0,3860	No	ns	0.1657				80.244
Control vs. tomm-40RNAi)	-1.794	-3,818 to 0,2307	No	ns	0.1096				72.85
									49.272
									56.758
									58.188
									64.435
									53.599
									72.142
									66.54														1st experiment			2nd experiment (shown in FigS3e)			3rd experiment
									64.198														phospho	total	phospho/total	phospho	total	phosho/total	phospho	total	phospho/total
									61.353													Control	7351.8	2771.13	2.65299	14499.3	789.477	18.3657	7034.49	2970.35	2.36824
									66.332													timm-23	18351.8	11198.8	1.63873	17831.4	8982.64	1.98509	15804.6	11894.6	1.32872
									60.476													tomm-40	16781.3	8692.59	1.93053	19705.9	11076.9	1.77901	14876.5	13489.5	1.10282
									54.228													timm-22	5135.15	6171.69	0.832049	17061.5	10440.1	1.63422	7440.8	3684.81	2.01932
									59.045													gop-2	8461.38	9288.3	0.910972	14976.7	5754.33	2.60269	7699.58	3490.64	2.20578
									60.036													eIF2α	2256.88	1981.43	1.13902	4365.47	301.678	14.4706	2070.57	701.577	2.95131
									56.809													gcn-2	3686.85	7713.93	0.477947	7921.61	2659.26	2.97888	2444.64	958.234	2.55119
									58.487
																						Dunnett's multiple comparisons test	Mean Diff,	95,00% CI of diff,	Significant?	Summary	Adjusted P Value
								Tukey's multiple comparisons test	Mean Diff,	95,00% CI of diff,	Significant?	Summary	Adjusted P Value									Control vs. timm-23(RNAi)	6.145	-4,465 to 16,75	No	ns	0.3882
								Control vs. Control+heat stress	-37.09	-41,23 to -32,94	Yes	****	<0,0001									Control vs. tomm-40(RNAi_	6.192	-4,418 to 16,80	No	ns	0.3814
								Control vs. timm-22(RNAi)	-1.165	-5,639 to 3,310	No	ns	0.9759									Control vs. timm-22(RNAi)	6.3	-4,310 to 16,91	No	ns	0.3656
								Control vs. timm-23(RNAi)	-1.249	-5,817 to 3,318	No	ns	0.97									Control vs. gop-3(RNAi)	5.889	-4,721 to 16,50	No	ns	0.4271
								Control vs. tomm-40(RNAi)	0.8192	-3,655 to 5,293	No	ns	0.9951									Control vs. eIF2α(RNAi)	1.609	-9,001 to 12,22	No	ns	0.9946
								Control vs. gop-3(RNAi)	-0.4846	-5,132 to 4,163	No	ns	0.9997									Control vs. gcn-2	5.793	-4,817 to 16,40	No	ns	0.4424
Supplementary figure 3d
Target genes /RNAi Treatment	qPCR derived relative expression
	Control									tomm-40(RNAi)									Average	STDEV
	Rep#1	Rep#2	Rep#3	Rep#4	Rep#5			Rep#6	Rep#7	Rep#1	Rep#2	Rep#3	Rep#4	Rep#5			Rep#6	Rep#7
pbs-5	1	1	1	1	1					1.20701	1.16856	0.90445	1.39906	0.83639					1.10309	0.230906
rpn-6	1	1	1							1.21606	0.89928	0.97631							1.03055	0.165209
hsp-4	1	1	1	1	1			1		0.49679	1.09688	1.08778	0.54458	1.06174			0.56582		0.808932	0.300333
xbp-1	1	1	1							0.4388	1.33926	1.09077							0.956277	0.465052
hsp-16.2	1	1	1	1	1					1.29716	2.30792	2.49922	1.31657	1.38099					1.76037	0.591853
hsp-70	1	1	1	1	1			1	1	0.37924	1.73039	2.20154	0.50499	2.00553			0.50948	0.59539	1.13237	0.806258
hsp-16.41	1	1	1	1	1			1		1.11016	1.63673	1.94515	1.12591	1.47331			1.14824		1.40658	0.34084
hsp-12.6	1	1	1	1	1			1	1	0.26732	0.87025	1.70461	1.62193	0.25942			1.57831	0.34522	0.94958	0.674632
hsp-3	1	1	1	1	1			1	1	0.76774	1.09129	0.91487	0.96292	0.93696			0.83298	0.89006	0.913831	0.102373
dnj-21	1	1	1	1	1			1		0.78784	0.94233	0.86027	1.18347	1.00303			1.08698		0.97732	0.14561
Sidak's multiple comparisons test	Mean Diff,	95,00% CI of diff,	Significant?	Summary	Adjusted P Value
Control - tomm-40(RNAi)
pbs-5	-0.08662	-0,4479 to 0,2747	No	ns	0.9988
rpn-6	-0.03055	-0,4970 to 0,4359	No	ns	>0,9999
hsp-4	0.1911	-0,1388 to 0,5209	No	ns	0.6461
xbp-1 spliced	0.04372	-0,4227 to 0,5102	No	ns	>0,9999
hsp-16.2	-0.3316	-0,7980 to 0,1349	No	ns	0.3604
hsp-70	0.5027	0,09878 to 0,9067	Yes	**	0.0059
hsp-16.41	-0.2989	-0,6602 to 0,06243	No	ns	0.1789
hsp-12.6	0.3874	-0,01651 to 0,7914	No	ns	0.069
hsp-3	0.08617	-0,2192 to 0,3915	No	ns	0.9955
dnj-21	0.02268	-0,3071 to 0,3525	No	ns	>0,9999

## Sheet: Supplementary Figure 4
Supplementary figure 4a							Supplementary figure 4b								Supplementary figure 4c																					Supplementary figure 4f			Supplementary Figure 4g						Supplementary figure 4h				Supplementary figure 4i
phsp-6GFP							phsp-6GFP																													phsp-60GFP			Survival proportions						phsp-60GFP				phsp-60GFP
Control	timm-23(RNAi) from L4	tomm-40(RNAi) from L4	spg-7 (RNAi) from L4	cco-1(RNAi) from L4	atp-3(RNAi) from L4		Control	atp-3(RNAi)(1/10)	cco-1(RNAi)(1/10)	timm-23(RNAi)(9/10)	timm-23;atp-3(RNAi)(1/9)	timm-23;cco-1(RNAi)(1/9)				Target genes /RNAi Treatment	qPCR derived relative expression																			Control	tomm-40(RNAi)		Days from hatching	Control	tomm-40(RNAi)	dve-1(tm4803)	dve-1(tm4803);tomm-40(RNAi)		Control	tomm-40(RNAi)			Control
11.467	9.069	11.128	11.83	14.239	80.261		17.878	49.649	49.561	45.837	66.928	66.309					Control			tomm-40(RNAi)					atfs-1(RNAi)					atfs-1;tomm-40(RNAi)						19.504	32.082		0	100	100	100	100		18.565	22.259			20.933
10.119	9.069	11.222	10.655	10.54	82.853		18.252	30.959	24.874	80.55	61.237	66.084					Rep#1	Rep#2	Rep#3	Rep#1	Rep#2	Rep#3	Average	STDEV	Rep#1	Rep#2	Rep#3	Average	STDEV	Rep#1	Rep#2	Rep#3	Average	STDEV		33.98	28.586		9						20.189	18.031			19.822
10.435	10.447	9.757	10.669	8.939	85.058		18.248	40.052	26.374	82.973	61.629	78.469				hsp-6	1	1	1	1.81814	1.85053	1.63919	1.83434	0.0229032	1.27779	1.67231	1.21698	1.47505	0.278968	1.12122	1.80578	1.15883	1.4635	0.484057		29.647	35.051		11			98.4127			19.603	19.576			17.838
9.002	10.835	11.86	9.522	10.32	47.464		17.577	51.085	63.806	63.924	30.036	74.138																								20.773	28.614		12			96.8254			19.125	22.943			18.029
10.461	10.447	10.505	10.335	9.951	91.988		18.874	43.169	37.315	72.007	76.598	63.848				Unpaired t test	Cnt vs. tomm-40	target gene																		33.859	21.938		14						17.661	16.777			18.378
11.135	10.835	11.734	11.131	12.934	97.41		18.108	38.85	41.978	65.426	40.842	76.581				P value	0.0128	hsp-6																		30.335	22.466		15	91.4286	92.3913	88.8889			16.561	17.413			21.334
9.532	13.113	10.05	13.542	31.561	66.722		17.997	37.912	49.007	61.992	90.712	77.468				P value summary	*																			28.821	33.922		16	88.5714	88.0435	87.3016	96.9231		16.684	21.69			19.905
9.896	10.042	10.098	11.893	13.531	100.965		18.213	41.974	52.102	83.122	42.731	60.094				Significantly different (P < 0.05)?	Yes																			28.686	20.788		18	70	86.9565	74.6032	90.7692		21.886	19.149			19.677
9.836	13.113	12.052	10.911	12.086	70.012		18.266	64.475	29.8	65.827	61.617	45.454				One- or two-tailed P value?	Two-tailed																			38.363	26.85		20	51.4286	81.5217	65.0794	89.2308		18.436	22.244			17.44
10.161	10.042	11.659	16.162	9.9	81.806		18.075	51.993	23.21	71.08	52.798	64.652				t, df	t=4,288, df=4																			24.559	24.15		22	35.7143	68.4783	57.1429	84.6154		21.6	19.202			18.083
9.244	12.036	10.768	13.557	10.545	66.265		18.305	45.956	22.518	80.272	83.134	65.742																								26.257	32.545		24	25.7143	60.8696	39.6825	78.4615		21.157	18.35			17.399
11.466	10.524	10.571	13.061	11.991	80.61		18.382	39.364	42.559	88.165	53.411	83.714																								31.826	30.22		26	18.5714	46.7391	34.9206	75.3846		18.37	15.183			22.059
11.934	10.457	9.017	17.915	11.675	68.803		18.019	55.762	65.676	55.331	61.229	88.176																								23.805	32.625		29	4.28571	34.7826				22.426	15.741			19.105
11.986	12.036	10.262	13.115	9.66	87.622		18.199	27.149	33.331	76.59	49.553	51.765			Supplementary figure 4d																					40.165	25.069		30			9.52381	56.9231		18.457	17.885			16.469
9.52	10.524	10.28	12.052	28.083	98.467		18.26	39.985	23.216	74.845	95.249	47.969																								50.337	30.978		33	0	19.5652				22.595	26.058			20.45
9.488	10.457	8.576	17.775	11.912	78.986		17.79	51.528	49.212	78.273	85.689	86.661				Target genes /RNAi Treatment	qPCR derived relative expression																			32.652	29.563		36		5.43478	4.7619	23.0769		19.965	20.348			17.741
10.938	12.588	9.766	13.191	10.353	54.645		18.91	42.258	23.221	50.041	87.34	76.734					Control			atfs-1;tomm-40(RNAi)			Average	STDEV												45.208	37.221		40		1.08696	1.5873	13.8461		17.008	19.641			19.217
9.776	9.65	14.398	14.261	15.231	102.932		18.052	55.911	39.406	63.127	84.261	89.446					Rep#1	Rep#2	Rep#3	Rep#1	Rep#2	Rep#3														28.205	19.266		43		0	0	7.69231		19.274	17.548			18.324
12.023	8.423	10.526	12.904	15.155	86.531		22.48	42.491	45.974	53.356	62.104	84.227				tomm-40	1	1	1	0.39585	0.24966	0.23862	0.322755	0.103372												19.358	29.112		45				0		17.54	17.79			15.742
9.531	10.226	10.353	10.331	9.501	83.575		18.676	42.637	50.055	110.453	72.963	67.061																								20.737	25.317								19.146	21.549			18.222
11.29	12.588	10.47	10.115	10.204	35.226		19.529	33.091	39.575	51.871	80.018	60.151																								30.954	27.021								18.312	19.504			19.287
10.018	9.65	9.493	10.95	20.837	49.719		19.415	46.552	71.099	80.582	121.503	73.912																								24.003	29.279		Log-rank (Mantel-Cox) test	dve-1 vs dve-1;tomm-40					18.792	22.071			17.767
11.437	8.423	8.712	10.918	12.866	52.173		18.716	85.456	63.697	78.109	77.888	69.182				Target genes /RNAi Treatment	qPCR derived relative expression																			25.731	23.815		P value	<0,0001					16.49	19.933			22.375
10.127	12.554	5.878	12.906	11.258	62.368		19.205	53.007	34.38	69.305	46.663	45.506					Control			atfs-1(RNAi)			Average	STDEV	atfs-1;tomm-40(RNAi)			Average	STDEV							34.946	35.072		P value summary	****					19.805	19.628			17.322
9.5	11.571	10.461	12.662	9.64	78.163		20.065	54.043	42.867	83.771	75.245	113.121					Rep#1	Rep#2	Rep#3	Rep#1	Rep#2	Rep#3			Rep#1	Rep#2	Rep#3									23.84	36.239								19.303	22.417			17.587
9.692	10.339	10.059	9.112	12.8	89.713		21.414	51.784	72.258	70.42	58.521	77.135				atfs-1	1	1	1	0.45938	0.07189	0.62272	0.265635	0.273997	0.48108	0.2466	0.73429	0.487323	0.243905							24.74	28.078								20.193	18.513			19.573
9.847	12.816	10.916	11.023	11.735	50.281		18.892	48.517	32.814	86.209	49.351	83.105																								22.139	37.59								20.356	27.296			19.514
10.012	12.006	9.691	11.728	9.821			20.206	48.681	30.052	47.695	52.24	87.837				Dunnett's multiple comparisons test	Mean Diff,	95,00% CI of diff,	Significant?	Summary	Adjusted P Value	target gene														36.236	28.332								16.898	18.148
10.167	9.529	10.421	15.811	18.295			18.278	44.643	34.995	64.542	64.241	86.751				Control vs. atfs-1(RNAi)	0.6153	0,2103 to 1,020	Yes	**	0.0045	atfs-1														32.607									16.409	21.644
9.395	12.554	10.285	10.287	14.167			18.117	37.822	33.724	82.7	63.205	45.453				Control vs. atfs-1;tomm-40(RNAi)	0.5127	0,1077 to 0,9177	Yes	*	0.0143	atfs-1														27.954									19.188	18.937
9.297	11.571	11.495	11.945	12.607			19.173	45.912	69.277	85.188	36.901	72.234				Control vs. atfs-1;tomm-40(RNAi)	0.7053	0,3003 to 1,110	Yes	**	0.0017	tomm-40																							17.85	17.275
10.376	10.339	8.904	10.622	13.513			18.63	40.856	44.44	54.637	53.257	51.076																																	16.536	16.534
10.082	10.036	13.813	13.081	26.791			18.692	45.746	34.379	68.448	46.758	72.595																																	19.126	20.612
9.524	9.876	11.963	9.985	13.208			17.771	53.417	26.273	64.676	73.747	75.237																																	17.246	17.362
	10.036	9.942	23.467	13.795			18.51	52.967	62.77	69.853	30.881	42.257																								Unpaired t test									20.916	20.268
	9.876	9.369	11.238	13.87			18.642	63.207	41.68	59.054	41.58	73.189																								P value	0.6854
	14.117	9.384	8.604	12.871			17.976	58.959	46.655	72.959	71.996	50.397			Supplementary Figure 4e																					P value summary	ns
	10.572	11.098	13.997	10.956			18.423	46.937	67.428	56.759	60.422	80.083			Survival proportions																					Significantly different (P < 0.05)?	No								Unpaired t test	atfs-1 vs. atfs-1;tomm-40
	9.579	10.108	10.287	11.268			17.929	64.417	46.452	80.139	32.578	66.784			Days from hatching	atfs-1(tm4525)	atfs-1(tm4525);tomm-40(RNAi)	atfs-1(tm4525);timm-23(RNAi)																		One- or two-tailed P value?	Two-tailed								P value	0.1738
	14.117	10.555	11.192				18.554	42.102	27.326	83.759	47.779	64.357			0	100	100	100																		t, df	t=0,4073, df=56								P value summary	ns
	10.572	9.328	9.85				18.588	43.925	33.888	65.872	53.035	81.093			14	98.5714	96.4286																												Significantly different (P < 0.05)?	No
	9.579	9.471	7.123				18.128	55.853	26.812	75.258	91.275	58.029			16	90	90.4762	96.5517																											One- or two-tailed P value?	Two-tailed			Unpaired t test
	12.603	9.866	11.188				19.518	37.708	47.827	81.809	51.905	79.442			18	64.2857	61.9048	67.2414																											t, df	t=1,375, df=68			P value
	10.034	10.287	11.927				17.899	39.869	39.067	70.508	76.341	81.08			20	45.7143	48.8095	48.2759																															P value summary
	10.341	10.028	10.057				18.826	43.3	34.081	47.455	69.259	71.62			23	27.1429	21.4286	22.4138																															Significantly different (P < 0.05)?
	11.14	9.877	9.903				18.638	38.22	57.341	63.077	57.707	41.706			26	10	5.95238	6.89655																															One- or two-tailed P value?
	9.145	10.398	9.324				19.906	52.234	55.955	76.981	71.106	47.252			28	4.28571	0	0																															t, df
	11.143	8.671	10.843				18.32	63.659	22.983	43.511	76.481	74.886			30	0
	12.603	10.405	11.692				18.119	39.959	42.082	42.378	80.802	98.47
	10.034						18.659	51.592	32.245	100.085	62.341	81.322
	10.341						18.219	50.433	25.206	51.028	81.336	24.357
	11.14						19.236	41.722	27.417	103.787	62.887	79.921
	9.145						17.71	47.973	19.451	50.252	36.114	57.554
	10.361						19.086	41.626	36.147	72.521	63.393	78.249			Log-rank (Mantel-Cox) test	atfs-1 vs atfs-1;tomm-40
	9.575						17.952	42.463	28.876	54.671	49.391	90.694			P value	0.4101
	10.106						17.849	62.197	49.656	50.057	56.643	42.183			P value summary	ns
	9.699						17.53		41.191	67.536	73.483	64.408
	10.361								34.247	82.377	55.894	70.433			Log-rank (Mantel-Cox) test	atfs-1 vs atfs-1;timm-23
	9.575								34.342	30.025	52.379	40.267			P value	0.6824
	10.106								37.673	70.972	62.955	77.235			P value summary	ns
	10.415								35.037	48.526	50.623	38.581
	10.485								32.72	57.767	50.435	84.394
	10.415								39.594	76.974	51.057	70.776
	10.485								62.603	39.021	87.894	49.589
	12.938								41.651	59.911	62.275	82.63
	12.938								22.239		56.969	47.273
	11.48										32.394	30.576
	11.48										54.185	44.106
											57.081	83.005
											50.457	63.297
Cnt vs. tomm-40 (RNAi) L4			Cnt vs. cco-1 (RNAi)								49.414	65.213
Unpaired t test			Unpaired t test								86.154	126.858
P value	0.7894		P value	0.0004							105.394	44.719
P value summary	ns		P value summary	***							68.328	67.448
Significantly different (P < 0.05)?	No		Significantly different (P < 0.05)?	Yes							57.397	49.382
One- or two-tailed P value?	Two-tailed		One- or two-tailed P value?	Two-tailed							40.157	45.313
t, df	t=0,2679, df=81		t, df	t=3,727, df=71							76.99	56.871
											22.962	75.267
											51.021	27.729
Cnt vs. atp-3 (RNAi)											73.341
Unpaired t test			Cnt vs. spg-7 (RNAi)								28.154
P value	<0,0001		Unpaired t test								44.184
P value summary	****		P value	0.0006							49.652
Significantly different (P < 0.05)?	Yes		P value summary	***							58.248
One- or two-tailed P value?	Two-tailed		Significantly different (P < 0.05)?	Yes							46.871
t, df	t=20,88, df=59		One- or two-tailed P value?	Two-tailed							37.256
			t, df	t=3,550, df=81
							Tukey's multiple comparisons test	Mean Diff,	95,00% CI of diff,	Significant?	Summary	Adjusted P Value
							Control vs. atp-3 10%	-28.96	-36,96 to -20,96	Yes	****	<0,0001
							Control vs. cco-1 10%	-21.93	-29,62 to -14,24	Yes	****	<0,0001
							timm-23 90% vs. tim 90+ cco-1 10	0.8763	-6,246 to 7,999	No	ns	0.9993
							timm-23 90%;atp-3 10% vs. timm-23 90% ; cco-1 10%	-6.153	-12,78 to 0,4747	No	ns	0.0861
[truncated: 12 more columns]

[truncated: 4 more sheets: Supplementary figure 5, Supplementary figure 6, Supplementary figure 9, Supplementary Figure 10]
